# Supplementary material for: Graph Convolutional Network and Convolutional Neural Network Based Method for Predicting lncRNA-Disease Associations
Source: Cells. 2019 Aug 30;8(9):1012. doi: 10.3390/cells8091012 (PMC6769579; doi:10.3390/cells8091012)
Supplement: Supplementary file 1 [file cells-08-01012-s001.zip]

Archive with 2 entries (2 files):
- Table S2_candidates.xls
- Table S1.pdf
