# Supplementary material for: Graph Convolutional Network and Convolutional Neural Network Based Method for Predicting lncRNA-Disease Associations
Source: Cells. 2019 Aug 30;8(9):1012. doi: 10.3390/cells8091012 (PMC6769579; doi:10.3390/cells8091012)
Supplement: Supplementary file 1 [file cells-08-01012-s001.zip › Table S2_candidates.xls]

## Sheet: Sheet1
Disease name	Candidate lncRNA name	Rank	Association score
disease of metabolism	AGAP2-AS1	1	0.995954
disease of metabolism	GABPB1-AS1	2	0.994416
disease of metabolism	HPN-AS1	3	0.989422
disease of metabolism	ZNF667-AS1	4	0.987696
disease of metabolism	GHET1	5	0.972659
disease of metabolism	GACAT2	6	0.971804
disease of metabolism	TDRG1	7	0.962421
disease of metabolism	CASC16	8	0.961447
disease of metabolism	ATXN8OS	9	0.938468
disease of metabolism	IFNG-AS1	10	0.922076
disease of metabolism	GAS5	11	0.908274
disease of metabolism	HLA-F-AS1	12	0.903547
disease of metabolism	MIR22HG	13	0.890906
disease of metabolism	HOTAIR	14	0.863351
disease of metabolism	MIAT	15	0.852535
carbohydrate metabolism disease	MIR22HG	1	0.997919
carbohydrate metabolism disease	OLMALINC	2	0.992234
carbohydrate metabolism disease	TP53COR1	3	0.950872
carbohydrate metabolism disease	SNHG11	4	0.923518
carbohydrate metabolism disease	IFNG-AS1	5	0.903607
carbohydrate metabolism disease	LINC00654	6	0.894313
carbohydrate metabolism disease	LINC00467	7	0.886939
carbohydrate metabolism disease	MIR4435-2HG	8	0.869253
carbohydrate metabolism disease	C5orf66-AS2	9	0.864948
carbohydrate metabolism disease	HOTAIR	10	0.860064
carbohydrate metabolism disease	NRON	11	0.804169
carbohydrate metabolism disease	HOXA11-AS	12	0.789188
carbohydrate metabolism disease	RMST	13	0.786895
carbohydrate metabolism disease	BCAR4	14	0.745365
carbohydrate metabolism disease	LINC01235	15	0.729359
disease by infectious agent	BCYRN1	1	0.99481
disease by infectious agent	NPSR1-AS1	2	0.994115
disease by infectious agent	ATE1-AS1	3	0.993016
disease by infectious agent	LINC00963	4	0.987005
disease by infectious agent	TP73-AS1	5	0.966587
disease by infectious agent	LINC00473	6	0.9531
disease by infectious agent	RAD51-AS1	7	0.949523
disease by infectious agent	NBR2	8	0.936928
disease by infectious agent	LINC00942	9	0.930145
disease by infectious agent	C1QTNF9B-AS1	10	0.919268
disease by infectious agent	PCAT4	11	0.905302
disease by infectious agent	EWSAT1	12	0.894607
disease by infectious agent	DLEU2	13	0.868647
disease by infectious agent	DSCR9	14	0.822826
disease by infectious agent	HOTAIR	15	0.799167
sensory system disease	LINC01080	1	0.994491
sensory system disease	LINC00856	2	0.991851
sensory system disease	PSORS1C3	3	0.989764
sensory system disease	LINC00479	4	0.970517
sensory system disease	HOTAIRM1	5	0.941626
sensory system disease	LINC00663	6	0.9153
sensory system disease	DISC1FP1	7	0.898423
sensory system disease	APTR	8	0.886569
sensory system disease	LINC00961	9	0.875254
sensory system disease	HULC	10	0.866587
sensory system disease	CTBP1-AS	11	0.864785
sensory system disease	SPRY4-IT1	12	0.83467
sensory system disease	LINC00261	13	0.780466
sensory system disease	C5orf66-AS1	14	0.777326
sensory system disease	FBXW7-AS1	15	0.7648
monogenic disease	MIR7-3HG	1	0.999676
monogenic disease	KCTD21-AS1	2	0.996287
monogenic disease	LINC00319	3	0.992627
monogenic disease	CRNDE	4	0.987756
monogenic disease	PVT1	5	0.986689
monogenic disease	KCNQ1OT1	6	0.984052
monogenic disease	LINC00629	7	0.967912
monogenic disease	CAHM	8	0.966467
monogenic disease	H19	9	0.965515
monogenic disease	COPG2IT1	10	0.943211
monogenic disease	TRERNA1	11	0.916624
monogenic disease	DIO3OS	12	0.902328
monogenic disease	MHRT	13	0.863762
monogenic disease	ABALON	14	0.837497
monogenic disease	LINC01133	15	0.828122
primary bacterial infectious disease	CBR3-AS1	1	0.995982
primary bacterial infectious disease	ERICH1-AS1	2	0.992111
primary bacterial infectious disease	MCHR2-AS1	3	0.99193
primary bacterial infectious disease	LINC00675	4	0.990838
primary bacterial infectious disease	HOTAIR	5	0.98863
primary bacterial infectious disease	RAD51-AS1	6	0.986525
primary bacterial infectious disease	LINC00163	7	0.979879
primary bacterial infectious disease	VLDLR-AS1	8	0.974327
primary bacterial infectious disease	LINC00583	9	0.965782
primary bacterial infectious disease	DIO3OS	10	0.958962
primary bacterial infectious disease	TUSC7	11	0.934532
primary bacterial infectious disease	LINC00479	12	0.925998
primary bacterial infectious disease	NCRUPAR	13	0.914887
primary bacterial infectious disease	APTR	14	0.906933
primary bacterial infectious disease	DLEU2	15	0.894786
orofacial cleft	BCYRN1	1	0.985054
orofacial cleft	NPTN-IT1	2	0.97907
orofacial cleft	TTTY4	3	0.978185
orofacial cleft	IL12A-AS1	4	0.956607
orofacial cleft	LINC00963	5	0.94447
orofacial cleft	SNHG1	6	0.930896
orofacial cleft	DBH-AS1	7	0.90504
orofacial cleft	LINC01133	8	0.902597
orofacial cleft	NEAT1	9	0.86226
orofacial cleft	HLA-F-AS1	10	0.852332
orofacial cleft	ZNF667-AS1	11	0.847757
orofacial cleft	MIR100HG	12	0.844482
orofacial cleft	HCCAT5	13	0.831262
orofacial cleft	MESTIT1	14	0.827044
orofacial cleft	GSTT1-AS1	15	0.826912
respiratory system cancer	VLDLR-AS1	1	0.970142
respiratory system cancer	CCDC26	2	0.954672
respiratory system cancer	NALT1	3	0.938038
respiratory system cancer	CBR3-AS1	4	0.925869
respiratory system cancer	PCA3	5	0.920647
respiratory system cancer	CECR7	6	0.907828
respiratory system cancer	HCG9	7	0.897246
respiratory system cancer	ATXN8OS	8	0.877671
respiratory system cancer	MIR194-2HG	9	0.873207
respiratory system cancer	PTCSC3	10	0.831151
respiratory system cancer	GATA3-AS1	11	0.82748
respiratory system cancer	IGF2-AS	12	0.729653
respiratory system cancer	BLACAT1	13	0.719953
respiratory system cancer	LINC00163	14	0.701942
respiratory system cancer	IL12A-AS1	15	0.641834
primary cutaneous amyloidosis	NBAT1	1	0.985374
primary cutaneous amyloidosis	LINC01024	2	0.977356
primary cutaneous amyloidosis	LINC00312	3	0.92632
primary cutaneous amyloidosis	TP53COR1	4	0.915796
primary cutaneous amyloidosis	B3GALT5-AS1	5	0.909319
primary cutaneous amyloidosis	LINC-ROR	6	0.901282
primary cutaneous amyloidosis	LINC01588	7	0.878399
primary cutaneous amyloidosis	TUSC7	8	0.872336
primary cutaneous amyloidosis	LINC00273	9	0.862782
primary cutaneous amyloidosis	PRNCR1	10	0.834502
primary cutaneous amyloidosis	KCTD21-AS1	11	0.83219
primary cutaneous amyloidosis	DLEU2	12	0.818255
primary cutaneous amyloidosis	IL10RB-AS1	13	0.816753
primary cutaneous amyloidosis	BCAR4	14	0.812833
primary cutaneous amyloidosis	SCHLAP1	15	0.777838
organ system cancer	NFIA-AS1	1	0.991433
organ system cancer	SAMMSON	2	0.989763
organ system cancer	LINC00922	3	0.899789
organ system cancer	THRIL	4	0.863973
organ system cancer	LINC01556	5	0.837311
organ system cancer	HELLPAR	6	0.798372
organ system cancer	IFNG-AS1	7	0.791295
organ system cancer	PEG3-AS1	8	0.783424
organ system cancer	FMR1-AS1	9	0.748826
organ system cancer	XACT	10	0.701189
organ system cancer	PARD6G-AS1	11	0.678106
organ system cancer	LMCD1-AS1	12	0.618221
organ system cancer	PICSAR	13	0.552662
organ system cancer	ADORA2A-AS1	14	0.538209
organ system cancer	SERTAD4-AS1	15	0.477275
cell type cancer	TUG1	1	0.998941
cell type cancer	TTTY4	2	0.997977
cell type cancer	TTTY15	3	0.981118
cell type cancer	LSINCT5	4	0.954714
cell type cancer	ADORA2A-AS1	5	0.938112
cell type cancer	CAHM	6	0.930198
cell type cancer	TEX41	7	0.922854
cell type cancer	LINC00629	8	0.908077
cell type cancer	DSCR9	9	0.887795
cell type cancer	TSIX	10	0.87758
cell type cancer	PWRN1	11	0.862654
cell type cancer	PARD6G-AS1	12	0.856518
cell type cancer	C5orf66-AS2	13	0.840448
cell type cancer	ZNF667-AS1	14	0.814498
cell type cancer	NBAT1	15	0.80693
autosomal dominant disease	CDR1-AS	1	0.999492
autosomal dominant disease	CECR7	2	0.991451
autosomal dominant disease	LINC01133	3	0.989732
autosomal dominant disease	KCNQ1OT1	4	0.988928
autosomal dominant disease	LSINCT5	5	0.973643
autosomal dominant disease	LINC00963	6	0.971529
autosomal dominant disease	LINC00315	7	0.934033
autosomal dominant disease	HLA-F-AS1	8	0.895006
autosomal dominant disease	EWSAT1	9	0.890339
autosomal dominant disease	MHRT	10	0.884141
autosomal dominant disease	IGF2-AS	11	0.883984
autosomal dominant disease	SNHG1	12	0.87768
autosomal dominant disease	WT1-AS	13	0.865345
autosomal dominant disease	ZNF667-AS1	14	0.857641
autosomal dominant disease	MESTIT1	15	0.854865
autosomal genetic disease	OIP5-AS1	1	0.999199
autosomal genetic disease	H19	2	0.998708
autosomal genetic disease	TUSC7	3	0.998172
autosomal genetic disease	BANCR	4	0.991588
autosomal genetic disease	OLMALINC	5	0.981072
autosomal genetic disease	IGF2-AS	6	0.9633
autosomal genetic disease	GABPB1-AS1	7	0.939282
autosomal genetic disease	PSMB8-AS1	8	0.937808
autosomal genetic disease	LINCMD1	9	0.905565
autosomal genetic disease	PCAT1	10	0.8964
autosomal genetic disease	TTTY2	11	0.884549
autosomal genetic disease	LINC01426	12	0.806697
autosomal genetic disease	HPN-AS1	13	0.738597
autosomal genetic disease	MESTIT1	14	0.690464
autosomal genetic disease	LINC00271	15	0.673173
diffuse large B-cell lymphoma	LINC00319	1	0.999512
diffuse large B-cell lymphoma	NRON	2	0.998968
diffuse large B-cell lymphoma	CCDC26	3	0.994697
diffuse large B-cell lymphoma	MIR194-2HG	4	0.984095
diffuse large B-cell lymphoma	CCAT1	5	0.973833
diffuse large B-cell lymphoma	C5orf66-AS1	6	0.931961
diffuse large B-cell lymphoma	ZEB1-AS1	7	0.923655
diffuse large B-cell lymphoma	MEG3	8	0.920707
diffuse large B-cell lymphoma	NORAD	9	0.911357
diffuse large B-cell lymphoma	TSIX	10	0.889801
diffuse large B-cell lymphoma	LOXL1-AS1	11	0.889257
diffuse large B-cell lymphoma	LINC00511	12	0.888867
diffuse large B-cell lymphoma	HCG9	13	0.879423
diffuse large B-cell lymphoma	LINC-ROR	14	0.844863
diffuse large B-cell lymphoma	NFIA-AS1	15	0.836302
phaeochromocytoma	LINC01133	1	0.999199
phaeochromocytoma	HPN-AS1	2	0.977083
phaeochromocytoma	LINC00629	3	0.95261
phaeochromocytoma	SNHG11	4	0.927239
phaeochromocytoma	OLMALINC	5	0.924225
phaeochromocytoma	LINC01531	6	0.916547
phaeochromocytoma	MYCNOS	7	0.916527
phaeochromocytoma	SPRY4-IT1	8	0.916282
phaeochromocytoma	SAMMSON	9	0.872248
phaeochromocytoma	RMST	10	0.861119
phaeochromocytoma	MIR155HG	11	0.852511
phaeochromocytoma	EWSAT1	12	0.84366
phaeochromocytoma	CARMN	13	0.817303
phaeochromocytoma	CRNDE	14	0.802106
phaeochromocytoma	LINC01588	15	0.755585
eye adnexa disease	LINC01184	1	0.994064
eye adnexa disease	NEAT1	2	0.989906
eye adnexa disease	SNHG4	3	0.944537
eye adnexa disease	MIR124-2HG	4	0.924192
eye adnexa disease	LINC01531	5	0.909984
eye adnexa disease	LINC00474	6	0.89515
eye adnexa disease	BANCR	7	0.890961
eye adnexa disease	BCYRN1	8	0.888748
eye adnexa disease	GNG12-AS1	9	0.830357
eye adnexa disease	CASC8	10	0.811803
eye adnexa disease	MIR99AHG	11	0.784756
eye adnexa disease	LINC01556	12	0.764668
eye adnexa disease	MIR137HG	13	0.738919
eye adnexa disease	HCG4	14	0.704567
eye adnexa disease	LINC00629	15	0.699645
artery disease	TUG1	1	0.987096
artery disease	NCRUPAR	2	0.986174
artery disease	LINC00312	3	0.97927
artery disease	SNHG1	4	0.949199
artery disease	GSTT1-AS1	5	0.945616
artery disease	PCAT5	6	0.938348
artery disease	IFNG-AS1	7	0.932728
artery disease	CTBP1-AS	8	0.92559
artery disease	KIRREL3-AS3	9	0.918004
artery disease	LINC00974	10	0.916453
artery disease	PRINS	11	0.898037
artery disease	SERTAD4-AS1	12	0.879571
artery disease	LUCAT1	13	0.778606
artery disease	LINC00163	14	0.769766
artery disease	APTR	15	0.712549
pericardium disease	DIO3OS	1	0.998118
pericardium disease	GNAS-AS1	2	0.993186
pericardium disease	MIR99AHG	3	0.980854
pericardium disease	CYTOR	4	0.967243
pericardium disease	LRRC3DN	5	0.963302
pericardium disease	HULC	6	0.949085
pericardium disease	PSORS1C3	7	0.918125
pericardium disease	PSMB8-AS1	8	0.917907
pericardium disease	HAND2-AS1	9	0.904191
pericardium disease	LINC01387	10	0.888582
pericardium disease	LMCD1-AS1	11	0.879185
pericardium disease	LINC00032	12	0.87474
pericardium disease	XIST	13	0.847042
pericardium disease	TTTY15	14	0.764482
pericardium disease	CCDC26	15	0.701892
peripheral artery disease	MIF-AS1	1	0.991455
peripheral artery disease	LINC01081	2	0.990178
peripheral artery disease	PARD6G-AS1	3	0.98612
peripheral artery disease	LINC01080	4	0.976011
peripheral artery disease	PCGEM1	5	0.942701
peripheral artery disease	LRRC3DN	6	0.883837
peripheral artery disease	LINC00271	7	0.8686
peripheral artery disease	TDRG1	8	0.86184
peripheral artery disease	HPN-AS1	9	0.829319
peripheral artery disease	PWRN1	10	0.770722
peripheral artery disease	MIR100HG	11	0.747275
peripheral artery disease	PTCSC2	12	0.742595
peripheral artery disease	NBAT1	13	0.697269
peripheral artery disease	MIR99AHG	14	0.684822
peripheral artery disease	PARTICL	15	0.658825
tongue squamous cell carcinoma	LINC00602	1	0.996663
tongue squamous cell carcinoma	BCYRN1	2	0.992069
tongue squamous cell carcinoma	FAM30A	3	0.960608
tongue squamous cell carcinoma	DBET	4	0.95121
tongue squamous cell carcinoma	PTCSC2	5	0.92336
tongue squamous cell carcinoma	MIR22HG	6	0.920847
tongue squamous cell carcinoma	LMCD1-AS1	7	0.898537
tongue squamous cell carcinoma	LINCMD1	8	0.896007
tongue squamous cell carcinoma	IL10RB-AS1	9	0.88853
tongue squamous cell carcinoma	HAND2-AS1	10	0.882445
tongue squamous cell carcinoma	APTR	11	0.863025
tongue squamous cell carcinoma	THRIL	12	0.840806
tongue squamous cell carcinoma	LINC-PINT	13	0.830491
tongue squamous cell carcinoma	NBAT1	14	0.810459
tongue squamous cell carcinoma	LINC01628	15	0.804739
oral squamous cell carcinoma	CYTOR	1	0.998991
oral squamous cell carcinoma	WT1-AS	2	0.996628
oral squamous cell carcinoma	PEG3-AS1	3	0.994565
oral squamous cell carcinoma	TDRG1	4	0.989197
oral squamous cell carcinoma	ATXN8OS	5	0.976877
oral squamous cell carcinoma	PSORS1C3	6	0.96831
oral squamous cell carcinoma	XACT	7	0.964636
oral squamous cell carcinoma	LINC01628	8	0.956698
oral squamous cell carcinoma	NCAM1-AS1	9	0.956572
oral squamous cell carcinoma	IFNG-AS1	10	0.956541
oral squamous cell carcinoma	EGOT	11	0.954845
oral squamous cell carcinoma	TTTY4	12	0.881759
oral squamous cell carcinoma	CAHM	13	0.843625
oral squamous cell carcinoma	LINC00922	14	0.824817
oral squamous cell carcinoma	LINC01587	15	0.807489
IMAGe syndrome	CCAT2	1	0.999262
IMAGe syndrome	GSTT1-AS1	2	0.999132
IMAGe syndrome	CYTOR	3	0.993667
IMAGe syndrome	LINC01531	4	0.978867
IMAGe syndrome	LINC00922	5	0.968895
IMAGe syndrome	FENDRR	6	0.953782
IMAGe syndrome	THRIL	7	0.940096
IMAGe syndrome	C5orf66-AS2	8	0.895714
IMAGe syndrome	CDKN2B-AS1	9	0.876612
IMAGe syndrome	HCG27	10	0.861925
IMAGe syndrome	CADM3-AS1	11	0.833926
IMAGe syndrome	LINC00663	12	0.82395
IMAGe syndrome	IFNG-AS1	13	0.808097
IMAGe syndrome	GATA3-AS1	14	0.789581
IMAGe syndrome	MIF-AS1	15	0.740993
synucleinopathy	JAZF1-AS1	1	0.999972
synucleinopathy	CASC2	2	0.998443
synucleinopathy	TTTY2	3	0.992534
synucleinopathy	B3GALT5-AS1	4	0.992133
synucleinopathy	XACT	5	0.990719
synucleinopathy	BLACAT1	6	0.977623
synucleinopathy	LINC00687	7	0.955557
synucleinopathy	LINC00575	8	0.941301
synucleinopathy	CASC15	9	0.940148
synucleinopathy	NORAD	10	0.922451
synucleinopathy	LINC00336	11	0.893165
synucleinopathy	BCYRN1	12	0.826635
synucleinopathy	MIR99AHG	13	0.823115
synucleinopathy	UCA1	14	0.812313
synucleinopathy	LINC00293	15	0.804705
medulloblastoma	LINC00336	1	0.995869
medulloblastoma	RMST	2	0.995333
medulloblastoma	LINC00299	3	0.987379
medulloblastoma	LINC00472	4	0.985506
medulloblastoma	LINC00032	5	0.978401
medulloblastoma	ADORA2A-AS1	6	0.977139
medulloblastoma	HOTAIR	7	0.976858
medulloblastoma	LINCMD1	8	0.97594
medulloblastoma	MIR194-2HG	9	0.967887
medulloblastoma	TP53TG1	10	0.961712
medulloblastoma	LINC00687	11	0.934393
medulloblastoma	CCAT2	12	0.929853
medulloblastoma	FALEC	13	0.9106
medulloblastoma	LINC00261	14	0.904859
medulloblastoma	FAM83H-AS1	15	0.877911
myelodysplastic syndrome	THRIL	1	0.997288
myelodysplastic syndrome	DISC1FP1	2	0.987432
myelodysplastic syndrome	FALEC	3	0.983358
myelodysplastic syndrome	MYCNOS	4	0.98163
myelodysplastic syndrome	PWAR4	5	0.954211
myelodysplastic syndrome	TEX41	6	0.948292
myelodysplastic syndrome	MESTIT1	7	0.921779
myelodysplastic syndrome	RMST	8	0.917616
myelodysplastic syndrome	HOXA11-AS	9	0.916416
myelodysplastic syndrome	GNG12-AS1	10	0.915204
myelodysplastic syndrome	LINC00261	11	0.88832
myelodysplastic syndrome	PCAT5	12	0.850643
myelodysplastic syndrome	WT1-AS	13	0.799784
myelodysplastic syndrome	NCRUPAR	14	0.729649
myelodysplastic syndrome	FBXW7-AS1	15	0.720223
hereditary ataxia	CBR3-AS1	1	0.990769
hereditary ataxia	ZFAS1	2	0.981775
hereditary ataxia	FMR1-AS1	3	0.977078
hereditary ataxia	GHET1	4	0.973894
hereditary ataxia	HCG4	5	0.972085
hereditary ataxia	ERICH1-AS1	6	0.968432
hereditary ataxia	MALAT1	7	0.949432
hereditary ataxia	LINC00629	8	0.923456
hereditary ataxia	LINC01628	9	0.907225
hereditary ataxia	LINC00974	10	0.904522
hereditary ataxia	AFAP1-AS1	11	0.897186
hereditary ataxia	HYMAI	12	0.864386
hereditary ataxia	CCAT2	13	0.826134
hereditary ataxia	LINC00315	14	0.823793
hereditary ataxia	IL12A-AS1	15	0.754894
spinocerebellar ataxia type 8	LINC01080	1	0.999734
spinocerebellar ataxia type 8	HOXA11-AS	2	0.993987
spinocerebellar ataxia type 8	FAM30A	3	0.988466
spinocerebellar ataxia type 8	PCGEM1	4	0.984871
spinocerebellar ataxia type 8	HCP5	5	0.982614
spinocerebellar ataxia type 8	EGOT	6	0.976787
spinocerebellar ataxia type 8	WT1-AS	7	0.942737
spinocerebellar ataxia type 8	LINC00961	8	0.939024
spinocerebellar ataxia type 8	HCG4	9	0.904589
spinocerebellar ataxia type 8	MESTIT1	10	0.895651
spinocerebellar ataxia type 8	JAZF1-AS1	11	0.882362
spinocerebellar ataxia type 8	LINC00479	12	0.823842
spinocerebellar ataxia type 8	LINC01098	13	0.772937
spinocerebellar ataxia type 8	LINC00312	14	0.76723
spinocerebellar ataxia type 8	CARMN	15	0.754055
developmental disorder of mental health	OLMALINC	1	0.999949
developmental disorder of mental health	HOTAIR	2	0.963093
developmental disorder of mental health	MIR124-2HG	3	0.960427
developmental disorder of mental health	PEG3-AS1	4	0.956837
developmental disorder of mental health	MIR137HG	5	0.956537
developmental disorder of mental health	LINC00922	6	0.953584
developmental disorder of mental health	ZEB1-AS1	7	0.945622
developmental disorder of mental health	NFIA-AS1	8	0.920426
developmental disorder of mental health	MIR7-3HG	9	0.899178
developmental disorder of mental health	B3GALT5-AS1	10	0.86826
developmental disorder of mental health	GACAT2	11	0.844082
developmental disorder of mental health	LINC00942	12	0.790689
developmental disorder of mental health	DISC1FP1	13	0.766079
developmental disorder of mental health	MIR155HG	14	0.759972
developmental disorder of mental health	SAMMSON	15	0.759575
specific developmental disorder	LINCMD1	1	0.99755
specific developmental disorder	CDKN2A-AS1	2	0.985186
specific developmental disorder	DISC2	3	0.985169
specific developmental disorder	THRIL	4	0.982458
specific developmental disorder	LINC00602	5	0.955795
specific developmental disorder	C5orf66-AS2	6	0.954636
specific developmental disorder	LINC00629	7	0.935359
specific developmental disorder	SNHG1	8	0.910958
specific developmental disorder	WT1-AS	9	0.909046
specific developmental disorder	TTTY15	10	0.903925
specific developmental disorder	LINC00467	11	0.878759
specific developmental disorder	PARTICL	12	0.865653
specific developmental disorder	OLMALINC	13	0.846988
specific developmental disorder	LINC01531	14	0.818114
specific developmental disorder	TP53COR1	15	0.668578
pervasive developmental disorder	LINC01098	1	0.970876
pervasive developmental disorder	DIO3OS	2	0.958507
pervasive developmental disorder	HELLPAR	3	0.954277
pervasive developmental disorder	C5orf66-AS2	4	0.936577
pervasive developmental disorder	LINC01588	5	0.916434
pervasive developmental disorder	PCA3	6	0.914304
pervasive developmental disorder	COL18A1-AS1	7	0.910751
pervasive developmental disorder	CBR3-AS1	8	0.891208
pervasive developmental disorder	UCA1	9	0.888701
pervasive developmental disorder	TDRG1	10	0.885304
pervasive developmental disorder	NALT1	11	0.813874
pervasive developmental disorder	SNHG4	12	0.760777
pervasive developmental disorder	IGF2-AS	13	0.749645
pervasive developmental disorder	LINC00479	14	0.682142
pervasive developmental disorder	PSORS1C3	15	0.654472
autism spectrum disorder	LINC00974	1	0.998819
autism spectrum disorder	RMST	2	0.993844
autism spectrum disorder	PWRN1	3	0.989044
autism spectrum disorder	LINCMD1	4	0.981308
autism spectrum disorder	CBR3-AS1	5	0.972976
autism spectrum disorder	MIR22HG	6	0.965396
autism spectrum disorder	C5orf66-AS2	7	0.924905
autism spectrum disorder	PISRT1	8	0.918267
autism spectrum disorder	HULC	9	0.887901
autism spectrum disorder	B3GALT5-AS1	10	0.873739
autism spectrum disorder	LINC00479	11	0.854552
autism spectrum disorder	NRON	12	0.761957
autism spectrum disorder	HOTAIR	13	0.75445
autism spectrum disorder	TTTY15	14	0.723475
autism spectrum disorder	PSORS1C3	15	0.715261
hypersensitivity reaction disease	BCAR4	1	0.999916
hypersensitivity reaction disease	LINC01556	2	0.99843
hypersensitivity reaction disease	FAM83H-AS1	3	0.997409
hypersensitivity reaction disease	CCAT1	4	0.994565
hypersensitivity reaction disease	HPN-AS1	5	0.991501
hypersensitivity reaction disease	LINC-PINT	6	0.991004
hypersensitivity reaction disease	LINC01235	7	0.986122
hypersensitivity reaction disease	LOXL1-AS1	8	0.983126
hypersensitivity reaction disease	HCCAT5	9	0.964714
hypersensitivity reaction disease	LINC01080	10	0.963271
hypersensitivity reaction disease	SAMMSON	11	0.958407
hypersensitivity reaction disease	LINC00472	12	0.9424
hypersensitivity reaction disease	LINC00319	13	0.941195
hypersensitivity reaction disease	PRINS	14	0.905911
hypersensitivity reaction disease	GPR1-AS	15	0.903686
lymphoma	LINC01602	1	0.996171
lymphoma	MIR4435-2HG	2	0.995481
lymphoma	TP53COR1	3	0.993897
lymphoma	MESTIT1	4	0.993104
lymphoma	SCHLAP1	5	0.989565
lymphoma	FAM30A	6	0.987792
lymphoma	DBH-AS1	7	0.983828
lymphoma	LINC00032	8	0.980121
lymphoma	LINC00336	9	0.969614
lymphoma	RAD51-AS1	10	0.94693
lymphoma	NRON	11	0.919565
lymphoma	DIO3OS	12	0.919152
lymphoma	MIR194-2HG	13	0.890421
lymphoma	SERTAD4-AS1	14	0.879357
lymphoma	LMCD1-AS1	15	0.861229
non-Hodgkin lymphoma	LRRC3DN	1	0.991189
non-Hodgkin lymphoma	ZFAS1	2	0.979451
non-Hodgkin lymphoma	RAD51-AS1	3	0.970053
non-Hodgkin lymphoma	CASC2	4	0.968827
non-Hodgkin lymphoma	LINC01588	5	0.942205
non-Hodgkin lymphoma	HCG4	6	0.913299
non-Hodgkin lymphoma	LINC00963	7	0.891618
non-Hodgkin lymphoma	TTTY15	8	0.853521
non-Hodgkin lymphoma	MESTIT1	9	0.847352
non-Hodgkin lymphoma	LINC01531	10	0.788827
non-Hodgkin lymphoma	CYTOR	11	0.759876
non-Hodgkin lymphoma	CRNDE	12	0.720882
non-Hodgkin lymphoma	CAHM	13	0.697854
non-Hodgkin lymphoma	GHET1	14	0.583892
non-Hodgkin lymphoma	LINC00654	15	0.521602
benign neoplasm	DAOA-AS1	1	0.993518
benign neoplasm	MIR4435-2HG	2	0.989077
benign neoplasm	DISC1FP1	3	0.980207
benign neoplasm	NEAT1	4	0.975897
benign neoplasm	ADORA2A-AS1	5	0.969059
benign neoplasm	IL12A-AS1	6	0.963354
benign neoplasm	CCDC26	7	0.951216
benign neoplasm	LINC01024	8	0.941813
benign neoplasm	MIR137HG	9	0.933854
benign neoplasm	PWAR4	10	0.893943
benign neoplasm	LINC00299	11	0.883288
benign neoplasm	GHRLOS	12	0.862121
benign neoplasm	FBXW7-AS1	13	0.860185
benign neoplasm	BCYRN1	14	0.835939
benign neoplasm	LINC01098	15	0.813909
immune system cancer	ATXN8OS	1	0.998122
immune system cancer	FAM83H-AS1	2	0.994774
immune system cancer	CADM3-AS1	3	0.991656
immune system cancer	TARID	4	0.983487
immune system cancer	LSINCT5	5	0.971527
immune system cancer	SNHG1	6	0.959677
immune system cancer	B3GALT5-AS1	7	0.93526
immune system cancer	DBET	8	0.930378
immune system cancer	XACT	9	0.916294
immune system cancer	HELLPAR	10	0.888458
immune system cancer	LINC00663	11	0.73169
immune system cancer	APTR	12	0.707704
immune system cancer	MINCR	13	0.640251
immune system cancer	PISRT1	14	0.584476
immune system cancer	OLMALINC	15	0.579574
cell type benign neoplasm	LINC00575	1	0.999659
cell type benign neoplasm	HAR1A	2	0.99935
cell type benign neoplasm	DANCR	3	0.99601
cell type benign neoplasm	LOXL1-AS1	4	0.989638
cell type benign neoplasm	MALAT1	5	0.985564
cell type benign neoplasm	GHET1	6	0.977547
cell type benign neoplasm	MIR17HG	7	0.976267
cell type benign neoplasm	CDR1-AS	8	0.958416
cell type benign neoplasm	MIR4435-2HG	9	0.898313
cell type benign neoplasm	LINC-PINT	10	0.80996
cell type benign neoplasm	TTTY4	11	0.804243
cell type benign neoplasm	HYMAI	12	0.766656
cell type benign neoplasm	DISC1FP1	13	0.760217
cell type benign neoplasm	LINC00511	14	0.753584
cell type benign neoplasm	TARID	15	0.732297
organ system benign neoplasm	TUSC8	1	0.999115
organ system benign neoplasm	NCAM1-AS1	2	0.996718
organ system benign neoplasm	ZEB1-AS1	3	0.981891
organ system benign neoplasm	LINC00663	4	0.949489
organ system benign neoplasm	CYTOR	5	0.932696
organ system benign neoplasm	ERICH1-AS1	6	0.920873
organ system benign neoplasm	PTCSC2	7	0.917314
organ system benign neoplasm	CDR1-AS	8	0.914502
organ system benign neoplasm	IL10RB-AS1	9	0.902969
organ system benign neoplasm	GAS5	10	0.887736
organ system benign neoplasm	ESRG	11	0.887677
organ system benign neoplasm	SPRY4-IT1	12	0.836216
organ system benign neoplasm	C1QTNF9B-AS1	13	0.83087
organ system benign neoplasm	MIR7-3HG	14	0.825422
organ system benign neoplasm	LINC-ROR	15	0.82361
endocrine organ benign neoplasm	MIR194-2HG	1	0.997295
endocrine organ benign neoplasm	LINC00467	2	0.989384
endocrine organ benign neoplasm	HPN-AS1	3	0.984688
endocrine organ benign neoplasm	LINC00583	4	0.962897
endocrine organ benign neoplasm	GNAS-AS1	5	0.956353
endocrine organ benign neoplasm	LUCAT1	6	0.954223
endocrine organ benign neoplasm	JAZF1-AS1	7	0.940304
endocrine organ benign neoplasm	FALEC	8	0.937538
endocrine organ benign neoplasm	MIAT	9	0.92089
endocrine organ benign neoplasm	LOXL1-AS1	10	0.815463
endocrine organ benign neoplasm	TSIX	11	0.777786
endocrine organ benign neoplasm	LINC00922	12	0.757395
endocrine organ benign neoplasm	MIR17HG	13	0.75096
endocrine organ benign neoplasm	TP53TG1	14	0.671669
endocrine organ benign neoplasm	CASC16	15	0.632725
musculoskeletal system cancer	LINC01024	1	0.992124
musculoskeletal system cancer	DANCR	2	0.988577
musculoskeletal system cancer	TINCR	3	0.985865
musculoskeletal system cancer	TSIX	4	0.976693
musculoskeletal system cancer	IL10RB-AS1	5	0.962259
musculoskeletal system cancer	PWAR4	6	0.924188
musculoskeletal system cancer	LINC01587	7	0.894542
musculoskeletal system cancer	FAM83H-AS1	8	0.807318
musculoskeletal system cancer	DAOA-AS1	9	0.753755
musculoskeletal system cancer	LINC00472	10	0.730204
musculoskeletal system cancer	NEAT1	11	0.700251
musculoskeletal system cancer	COPG2IT1	12	0.48989
musculoskeletal system cancer	LINC01588	13	0.399558
musculoskeletal system cancer	TDRG1	14	0.374929
musculoskeletal system cancer	LRRC3DN	15	0.357555
sensory system cancer	LINC01133	1	0.994106
sensory system cancer	PRINS	2	0.991043
sensory system cancer	LINC00312	3	0.987326
sensory system cancer	MIAT	4	0.986609
sensory system cancer	GATA3-AS1	5	0.959039
sensory system cancer	TUSC8	6	0.945695
sensory system cancer	LINC00974	7	0.923306
sensory system cancer	LINC00271	8	0.910956
sensory system cancer	FALEC	9	0.900497
sensory system cancer	BCYRN1	10	0.868518
sensory system cancer	TTTY15	11	0.856486
sensory system cancer	AFAP1-AS1	12	0.849664
sensory system cancer	TRERNA1	13	0.819305
sensory system cancer	PCGEM1	14	0.810263
sensory system cancer	PVT1	15	0.805831
pharynx cancer	LINC00961	1	0.998645
pharynx cancer	MIR4435-2HG	2	0.995547
pharynx cancer	DBET	3	0.987599
pharynx cancer	PISRT1	4	0.986604
pharynx cancer	HPN-AS1	5	0.980082
pharynx cancer	NFIA-AS1	6	0.978067
pharynx cancer	PCA3	7	0.970919
pharynx cancer	PARD6G-AS1	8	0.961385
pharynx cancer	FAM83H-AS1	9	0.955925
pharynx cancer	PWRN1	10	0.946273
pharynx cancer	CARMN	11	0.940305
pharynx cancer	LSINCT5	12	0.938931
pharynx cancer	TTTY4	13	0.937212
pharynx cancer	LINC01133	14	0.934829
pharynx cancer	GABPB1-AS1	15	0.913777
integumentary system cancer	LSINCT5	1	0.998048
integumentary system cancer	FMR1-AS1	2	0.995067
integumentary system cancer	MIR4435-2HG	3	0.994514
integumentary system cancer	MIF-AS1	4	0.98574
integumentary system cancer	FAM83H-AS1	5	0.982428
integumentary system cancer	TRERNA1	6	0.968334
integumentary system cancer	ATXN8OS	7	0.965831
integumentary system cancer	TUSC7	8	0.947403
integumentary system cancer	ZNF667-AS1	9	0.946094
integumentary system cancer	CASC15	10	0.899261
integumentary system cancer	LINC01098	11	0.896501
integumentary system cancer	LINC00575	12	0.879539
integumentary system cancer	HCG4	13	0.877973
integumentary system cancer	PEG3-AS1	14	0.868939
integumentary system cancer	BCYRN1	15	0.832496
alexithymia	MIR155HG	1	0.992415
alexithymia	MIR17HG	2	0.984294
alexithymia	TINCR	3	0.971666
alexithymia	PCAT4	4	0.958068
alexithymia	TRERNA1	5	0.9359
alexithymia	SPRY4-IT1	6	0.884287
alexithymia	HOXA11-AS	7	0.86761
alexithymia	LINC01080	8	0.814495
alexithymia	MESTIT1	9	0.794471
alexithymia	FBXW7-AS1	10	0.791473
alexithymia	BANCR	11	0.77108
alexithymia	MIR503HG	12	0.763141
alexithymia	OLMALINC	13	0.751004
alexithymia	JAZF1-AS1	14	0.74556
alexithymia	GPR1-AS	15	0.741896
acquired metabolic disease	NBAT1	1	0.996701
acquired metabolic disease	LINC01184	2	0.993257
acquired metabolic disease	MHRT	3	0.976595
acquired metabolic disease	NRON	4	0.974279
acquired metabolic disease	COPG2IT1	5	0.96791
acquired metabolic disease	ZEB1-AS1	6	0.958453
acquired metabolic disease	PCAT5	7	0.953466
acquired metabolic disease	TUSC7	8	0.95146
acquired metabolic disease	TRERNA1	9	0.923504
acquired metabolic disease	LINC00675	10	0.89834
acquired metabolic disease	CCDC26	11	0.852841
acquired metabolic disease	LINC01024	12	0.824639
acquired metabolic disease	DANCR	13	0.794117
acquired metabolic disease	B3GALT5-AS1	14	0.756576
acquired metabolic disease	UCA1	15	0.719396
seasonal affective disorder	LINC01587	1	0.994853
seasonal affective disorder	MIR7-3HG	2	0.993896
seasonal affective disorder	FALEC	3	0.993106
seasonal affective disorder	MALAT1	4	0.984805
seasonal affective disorder	OLMALINC	5	0.982792
seasonal affective disorder	LINC00687	6	0.981948
seasonal affective disorder	PSORS1C3	7	0.979454
seasonal affective disorder	HOTAIRM1	8	0.944396
seasonal affective disorder	LINC00974	9	0.926167
seasonal affective disorder	TTTY15	10	0.892086
seasonal affective disorder	NBR2	11	0.877553
seasonal affective disorder	C1QTNF9B-AS1	12	0.867143
seasonal affective disorder	LINC01426	13	0.838059
seasonal affective disorder	MCHR2-AS1	14	0.825643
seasonal affective disorder	LRRC3DN	15	0.824733
ptosis	NBR2	1	0.996373
ptosis	AGAP2-AS1	2	0.992249
ptosis	PWAR4	3	0.990862
ptosis	CECR7	4	0.986737
ptosis	GATA3-AS1	5	0.981101
ptosis	SNHG4	6	0.977221
ptosis	ERICH1-AS1	7	0.967278
ptosis	LINC00942	8	0.962135
ptosis	LINC00271	9	0.958106
ptosis	LINC00467	10	0.957825
ptosis	SOX2-OT	11	0.957354
ptosis	HNF1A-AS1	12	0.919239
ptosis	ATE1-AS1	13	0.902116
ptosis	LINC01531	14	0.900142
ptosis	ESRG	15	0.892602
Ohdo syndrome	TTTY4	1	0.999936
Ohdo syndrome	LINC00629	2	0.986955
Ohdo syndrome	SNHG12	3	0.985429
Ohdo syndrome	CDKN2B-AS1	4	0.97315
Ohdo syndrome	HOTTIP	5	0.953176
Ohdo syndrome	HOTAIRM1	6	0.946868
Ohdo syndrome	MIR137HG	7	0.909569
Ohdo syndrome	HCG4	8	0.904266
Ohdo syndrome	PTCSC2	9	0.891033
Ohdo syndrome	TP53COR1	10	0.865587
Ohdo syndrome	CARMN	11	0.816038
Ohdo syndrome	SERTAD4-AS1	12	0.806756
Ohdo syndrome	B3GALT5-AS1	13	0.790034
Ohdo syndrome	HNF1A-AS1	14	0.74097
Ohdo syndrome	NBAT1	15	0.683071
acute promyelocytic leukemia	CASC2	1	0.999105
acute promyelocytic leukemia	CADM3-AS1	2	0.998771
acute promyelocytic leukemia	MYCNOS	3	0.998108
acute promyelocytic leukemia	DANCR	4	0.981808
acute promyelocytic leukemia	LINC01426	5	0.971501
acute promyelocytic leukemia	MIR194-2HG	6	0.970292
acute promyelocytic leukemia	EGOT	7	0.900502
acute promyelocytic leukemia	TRERNA1	8	0.897245
acute promyelocytic leukemia	LINC00961	9	0.895867
acute promyelocytic leukemia	SNHG4	10	0.858722
acute promyelocytic leukemia	LINC00336	11	0.837479
acute promyelocytic leukemia	CASC15	12	0.827439
acute promyelocytic leukemia	LINC00922	13	0.737278
acute promyelocytic leukemia	HCG27	14	0.732531
acute promyelocytic leukemia	FENDRR	15	0.694178
transient neonatal diabetes mellitus	LINC00511	1	0.984177
transient neonatal diabetes mellitus	LINC00319	2	0.9716
transient neonatal diabetes mellitus	KCNQ1OT1	3	0.965018
transient neonatal diabetes mellitus	HCG4	4	0.963437
transient neonatal diabetes mellitus	LMCD1-AS1	5	0.957992
transient neonatal diabetes mellitus	MALAT1	6	0.957455
transient neonatal diabetes mellitus	CASC8	7	0.933608
transient neonatal diabetes mellitus	LINC00472	8	0.932456
transient neonatal diabetes mellitus	MEG3	9	0.908502
transient neonatal diabetes mellitus	LINC01602	10	0.89499
transient neonatal diabetes mellitus	LOXL1-AS1	11	0.893321
transient neonatal diabetes mellitus	PICSAR	12	0.893198
transient neonatal diabetes mellitus	SCHLAP1	13	0.888701
transient neonatal diabetes mellitus	WT1-AS	14	0.86685
transient neonatal diabetes mellitus	LINC00273	15	0.862722
Feingold syndrome	XIST	1	0.99927
Feingold syndrome	LINC00687	2	0.996978
Feingold syndrome	MYCNOS	3	0.983369
Feingold syndrome	TUSC8	4	0.968816
Feingold syndrome	LMCD1-AS1	5	0.962959
Feingold syndrome	LINC01628	6	0.961405
Feingold syndrome	TINCR	7	0.95759
Feingold syndrome	SNHG4	8	0.941688
Feingold syndrome	LINC00629	9	0.939142
Feingold syndrome	ATE1-AS1	10	0.936021
Feingold syndrome	OLMALINC	11	0.926839
Feingold syndrome	PANDAR	12	0.92228
Feingold syndrome	GNG12-AS1	13	0.901572
Feingold syndrome	CDKN2A-AS1	14	0.895742
Feingold syndrome	IGF2-AS	15	0.850766
Miller-Dieker lissencephaly syndrome	EWSAT1	1	0.989924
Miller-Dieker lissencephaly syndrome	MHRT	2	0.988093
Miller-Dieker lissencephaly syndrome	WT1-AS	3	0.98462
Miller-Dieker lissencephaly syndrome	TTTY2	4	0.961435
Miller-Dieker lissencephaly syndrome	HCP5	5	0.950347
Miller-Dieker lissencephaly syndrome	TP53COR1	6	0.933187
Miller-Dieker lissencephaly syndrome	PANDAR	7	0.926117
Miller-Dieker lissencephaly syndrome	OLMALINC	8	0.904575
Miller-Dieker lissencephaly syndrome	MIR137HG	9	0.891282
Miller-Dieker lissencephaly syndrome	MIR22HG	10	0.87757
Miller-Dieker lissencephaly syndrome	TUSC7	11	0.838031
Miller-Dieker lissencephaly syndrome	PCAT5	12	0.813078
Miller-Dieker lissencephaly syndrome	C5orf66-AS2	13	0.791892
Miller-Dieker lissencephaly syndrome	GACAT2	14	0.764836
Miller-Dieker lissencephaly syndrome	LINC00319	15	0.743799
myeloma	TSIX	1	0.998197
myeloma	BANCR	2	0.973566
myeloma	PARTICL	3	0.952772
myeloma	COPG2IT1	4	0.946541
myeloma	PCAT4	5	0.941343
myeloma	NUP50-AS1	6	0.930787
myeloma	AGAP2-AS1	7	0.905225
myeloma	LUCAT1	8	0.877349
myeloma	HOTTIP	9	0.860628
myeloma	CASC16	10	0.856354
myeloma	NRON	11	0.843985
myeloma	CBR3-AS1	12	0.767878
myeloma	XIST	13	0.67836
myeloma	HCCAT5	14	0.678045
myeloma	DANCR	15	0.63072
muscular disease	WT1-AS	1	0.99661
muscular disease	LINC00687	2	0.976236
muscular disease	SPRY4-IT1	3	0.976077
muscular disease	OLMALINC	4	0.913434
muscular disease	APTR	5	0.910653
muscular disease	MIF-AS1	6	0.897096
muscular disease	EPB41L4A-AS1	7	0.848139
muscular disease	C5orf66-AS2	8	0.805574
muscular disease	LINC01235	9	0.705099
muscular disease	CRNDE	10	0.69325
muscular disease	FBXW7-AS1	11	0.65526
muscular disease	JAZF1-AS1	12	0.629142
muscular disease	LINC01024	13	0.595861
muscular disease	LINC00477	14	0.566776
muscular disease	CDKN2B-AS1	15	0.552332
bone disease	MIF-AS1	1	0.994959
bone disease	SAMMSON	2	0.992937
bone disease	LINC00575	3	0.990124
bone disease	PTCSC2	4	0.982487
bone disease	GNG12-AS1	5	0.962055
bone disease	LINC00032	6	0.950884
bone disease	PWAR5	7	0.93365
bone disease	DBH-AS1	8	0.929642
bone disease	TDRG1	9	0.928234
bone disease	NALT1	10	0.906683
bone disease	IL12A-AS1	11	0.851154
bone disease	NCRUPAR	12	0.822412
bone disease	LINC00293	13	0.799455
bone disease	LINC00315	14	0.785679
bone disease	PARTICL	15	0.707
bone remodeling disease	TSIX	1	0.998066
bone remodeling disease	MALAT1	2	0.997612
bone remodeling disease	TRERNA1	3	0.995555
bone remodeling disease	LINC00261	4	0.991381
bone remodeling disease	HAND2-AS1	5	0.984402
bone remodeling disease	XIST	6	0.980724
bone remodeling disease	GSTT1-AS1	7	0.97608
bone remodeling disease	HOTAIR	8	0.968455
bone remodeling disease	MEG8	9	0.938475
bone remodeling disease	MINCR	10	0.930203
bone remodeling disease	HOTAIRM1	11	0.914971
bone remodeling disease	LINC01602	12	0.855459
bone remodeling disease	UCA1	13	0.755309
bone remodeling disease	ZFAS1	14	0.721541
bone remodeling disease	SCHLAP1	15	0.700904
bone resorption disease	LINC01133	1	0.999177
bone resorption disease	GPR1-AS	2	0.99727
bone resorption disease	MIR137HG	3	0.981663
bone resorption disease	HCP5	4	0.979039
bone resorption disease	XACT	5	0.978084
bone resorption disease	DSCR10	6	0.950199
bone resorption disease	HCG27	7	0.929442
bone resorption disease	MIR155HG	8	0.910673
bone resorption disease	FAM83H-AS1	9	0.908033
bone resorption disease	ADORA2A-AS1	10	0.90496
bone resorption disease	PCAT4	11	0.886377
bone resorption disease	LINC00629	12	0.858517
bone resorption disease	NPSR1-AS1	13	0.851872
bone resorption disease	KCNQ1OT1	14	0.818749
bone resorption disease	FAM30A	15	0.759887
chromosomal disease	FAM83H-AS1	1	0.991086
chromosomal disease	GACAT2	2	0.990025
chromosomal disease	HOXA11-AS	3	0.969297
chromosomal disease	DISC1FP1	4	0.960809
chromosomal disease	MIR100HG	5	0.960453
chromosomal disease	HOTTIP	6	0.958192
chromosomal disease	EGOT	7	0.944762
chromosomal disease	LINC01556	8	0.915441
chromosomal disease	ABALON	9	0.913927
chromosomal disease	TDRG1	10	0.875418
chromosomal disease	CASC8	11	0.788276
chromosomal disease	BANCR	12	0.777539
chromosomal disease	CDR1-AS	13	0.776501
chromosomal disease	TUSC7	14	0.768799
chromosomal disease	MHRT	15	0.740824
physical disorder	TARID	1	0.999883
physical disorder	LINC01081	2	0.99906
physical disorder	PTCSC3	3	0.998612
physical disorder	IFNG-AS1	4	0.997861
physical disorder	EGOT	5	0.997016
physical disorder	CASC16	6	0.996716
physical disorder	PCGEM1	7	0.992735
physical disorder	LINCMD1	8	0.976318
physical disorder	CYTOR	9	0.971214
physical disorder	MIR124-2HG	10	0.961301
physical disorder	LINC00271	11	0.946492
physical disorder	PISRT1	12	0.936955
physical disorder	GPR1-AS	13	0.931878
physical disorder	HOTTIP	14	0.930956
physical disorder	PANDAR	15	0.919276
Albright's hereditary osteodystrophy	LINC00299	1	0.98086
Albright's hereditary osteodystrophy	OIP5-AS1	2	0.959927
Albright's hereditary osteodystrophy	HOTAIRM1	3	0.949908
Albright's hereditary osteodystrophy	LINC00942	4	0.943851
Albright's hereditary osteodystrophy	MIR194-2HG	5	0.91117
Albright's hereditary osteodystrophy	TEX41	6	0.887077
Albright's hereditary osteodystrophy	NPSR1-AS1	7	0.851158
Albright's hereditary osteodystrophy	KCNQ1OT1	8	0.846908
Albright's hereditary osteodystrophy	TINCR	9	0.83589
Albright's hereditary osteodystrophy	LINC-PINT	10	0.830237
Albright's hereditary osteodystrophy	PCAT5	11	0.766614
Albright's hereditary osteodystrophy	MIR137HG	12	0.764973
Albright's hereditary osteodystrophy	LMCD1-AS1	13	0.764869
Albright's hereditary osteodystrophy	TUSC8	14	0.736276
Albright's hereditary osteodystrophy	CARMN	15	0.714057
neural tube defect	PISRT1	1	0.998801
neural tube defect	TSIX	2	0.997792
neural tube defect	CDR1-AS	3	0.994227
neural tube defect	BCYRN1	4	0.9872
neural tube defect	HAS2-AS1	5	0.978921
neural tube defect	KIRREL3-AS3	6	0.966631
neural tube defect	GATA3-AS1	7	0.953227
neural tube defect	PTCSC2	8	0.947318
neural tube defect	MIF-AS1	9	0.916704
neural tube defect	LINC01426	10	0.912166
neural tube defect	EGOT	11	0.90522
neural tube defect	ABALON	12	0.898008
neural tube defect	HCP5	13	0.895415
neural tube defect	LINC01556	14	0.892432
neural tube defect	LINC00299	15	0.892055
intestinal cancer	LINC01426	1	0.981699
intestinal cancer	APTR	2	0.965891
intestinal cancer	TTTY15	3	0.957801
intestinal cancer	CCDC26	4	0.957442
intestinal cancer	MIR503HG	5	0.936825
intestinal cancer	TARID	6	0.934987
intestinal cancer	PSMB8-AS1	7	0.934365
intestinal cancer	OLMALINC	8	0.925462
intestinal cancer	C5orf66-AS1	9	0.9235
intestinal cancer	DSCR9	10	0.894001
intestinal cancer	ATXN8OS	11	0.861586
intestinal cancer	AGAP2-AS1	12	0.84451
intestinal cancer	PISRT1	13	0.794107
intestinal cancer	MESTIT1	14	0.79357
intestinal cancer	MIR17HG	15	0.783302
prostate cancer	LINC00473	1	0.99896
prostate cancer	LSINCT5	2	0.996747
prostate cancer	TEX41	3	0.996518
prostate cancer	DBH-AS1	4	0.98059
prostate cancer	LINC00654	5	0.979165
prostate cancer	HOTAIRM1	6	0.966955
prostate cancer	HCG9	7	0.951197
prostate cancer	LINC00474	8	0.89882
prostate cancer	DSCR9	9	0.887037
prostate cancer	LINC01587	10	0.879508
prostate cancer	FENDRR	11	0.801437
prostate cancer	CAHM	12	0.762079
prostate cancer	PWAR5	13	0.715639
prostate cancer	CARMN	14	0.686656
prostate cancer	RAD51-AS1	15	0.662774
prostate carcinoma	JAZF1-AS1	1	0.989034
prostate carcinoma	LINC01184	2	0.988263
prostate carcinoma	FBXW7-AS1	3	0.942903
prostate carcinoma	LMCD1-AS1	4	0.931858
prostate carcinoma	HOXA11-AS	5	0.899917
prostate carcinoma	MIR124-2HG	6	0.888508
prostate carcinoma	LINC00474	7	0.884619
prostate carcinoma	HOTAIR	8	0.872692
prostate carcinoma	IFNG-AS1	9	0.854362
prostate carcinoma	LINC-ROR	10	0.841246
prostate carcinoma	ZEB1-AS1	11	0.810302
prostate carcinoma	HELLPAR	12	0.810269
prostate carcinoma	LINC00511	13	0.799895
prostate carcinoma	LINC00629	14	0.792747
prostate carcinoma	MHRT	15	0.780963
blepharophimosis	HAND2-AS1	1	0.997237
blepharophimosis	GHET1	2	0.98868
blepharophimosis	CDKN2B-AS1	3	0.985999
blepharophimosis	PEG3-AS1	4	0.978407
blepharophimosis	NALT1	5	0.975178
blepharophimosis	DIO3OS	6	0.972423
blepharophimosis	LINC01024	7	0.970767
blepharophimosis	COPG2IT1	8	0.962343
blepharophimosis	LINC01531	9	0.953035
blepharophimosis	CASC2	10	0.94526
blepharophimosis	TTTY15	11	0.933442
blepharophimosis	TUG1	12	0.931232
blepharophimosis	NORAD	13	0.9075
blepharophimosis	MIR503HG	14	0.872255
blepharophimosis	LINC00315	15	0.868478
chronic leukemia	LINC01556	1	0.998296
chronic leukemia	NRON	2	0.981221
chronic leukemia	LINC01426	3	0.978354
chronic leukemia	FBXW7-AS1	4	0.972107
chronic leukemia	LINC01080	5	0.961992
chronic leukemia	ABALON	6	0.83637
chronic leukemia	LINC01588	7	0.822126
chronic leukemia	PSORS1C3	8	0.809132
chronic leukemia	TSIX	9	0.750381
chronic leukemia	PRINS	10	0.749565
chronic leukemia	CASC8	11	0.742421
chronic leukemia	COPG2IT1	12	0.732366
chronic leukemia	GPR1-AS	13	0.704674
chronic leukemia	EPB41L4A-AS1	14	0.692612
chronic leukemia	DSCR9	15	0.609766
lymphoblastic leukemia	MINCR	1	0.997262
lymphoblastic leukemia	BANCR	2	0.959723
lymphoblastic leukemia	LINC00293	3	0.958927
lymphoblastic leukemia	LINC00575	4	0.950578
lymphoblastic leukemia	MIR194-2HG	5	0.949512
lymphoblastic leukemia	GABPB1-AS1	6	0.919284
lymphoblastic leukemia	IFNG-AS1	7	0.909278
lymphoblastic leukemia	NPSR1-AS1	8	0.90907
lymphoblastic leukemia	TSIX	9	0.906136
lymphoblastic leukemia	FALEC	10	0.904685
lymphoblastic leukemia	LINC00261	11	0.881957
lymphoblastic leukemia	LINC00477	12	0.830534
lymphoblastic leukemia	PRINS	13	0.827962
lymphoblastic leukemia	HCG27	14	0.808071
lymphoblastic leukemia	CRNDE	15	0.779163
bacterial infectious disease	DBET	1	0.999337
bacterial infectious disease	HNF1A-AS1	2	0.993394
bacterial infectious disease	IL12A-AS1	3	0.980481
bacterial infectious disease	LINC00315	4	0.95741
bacterial infectious disease	MINCR	5	0.951287
bacterial infectious disease	DBH-AS1	6	0.94528
bacterial infectious disease	ATXN8OS	7	0.891507
bacterial infectious disease	LINC00963	8	0.887331
bacterial infectious disease	TRERNA1	9	0.838879
bacterial infectious disease	TTTY2	10	0.821195
bacterial infectious disease	BCYRN1	11	0.802629
bacterial infectious disease	CCDC26	12	0.790633
bacterial infectious disease	LINC00319	13	0.758372
bacterial infectious disease	DSCR9	14	0.744612
bacterial infectious disease	ESRG	15	0.744498
chronic lymphocytic leukemia	C5orf66-AS1	1	0.999869
chronic lymphocytic leukemia	HOTTIP	2	0.999453
chronic lymphocytic leukemia	GHRLOS	3	0.995139
chronic lymphocytic leukemia	HAND2-AS1	4	0.991042
chronic lymphocytic leukemia	TUSC7	5	0.95922
chronic lymphocytic leukemia	DAOA-AS1	6	0.840936
chronic lymphocytic leukemia	MEG8	7	0.827881
chronic lymphocytic leukemia	FMR1-AS1	8	0.782255
chronic lymphocytic leukemia	B3GALT5-AS1	9	0.78105
chronic lymphocytic leukemia	SOX2-OT	10	0.732799
chronic lymphocytic leukemia	LINC00261	11	0.7188
chronic lymphocytic leukemia	LINC00663	12	0.665042
chronic lymphocytic leukemia	PARD6G-AS1	13	0.643588
chronic lymphocytic leukemia	PCGEM1	14	0.624652
chronic lymphocytic leukemia	C1QTNF9B-AS1	15	0.610202
stomach cancer	MALAT1	1	0.990119
stomach cancer	NEAT1	2	0.962691
stomach cancer	MIR17HG	3	0.960687
stomach cancer	HOTTIP	4	0.956504
stomach cancer	TUG1	5	0.951412
stomach cancer	HNF1A-AS1	6	0.918496
stomach cancer	XIST	7	0.882656
stomach cancer	AFAP1-AS1	8	0.869091
stomach cancer	HULC	9	0.851441
stomach cancer	CCAT2	10	0.849537
stomach cancer	KCNQ1OT1	11	0.782068
stomach cancer	BCYRN1	12	0.776319
stomach cancer	CASC2	13	0.750052
stomach cancer	PANDAR	14	0.735201
stomach cancer	PCAT1	15	0.634532
retinitis pigmentosa	LINC00312	1	0.997207
retinitis pigmentosa	TP53TG1	2	0.994777
retinitis pigmentosa	HAND2-AS1	3	0.992545
retinitis pigmentosa	MCHR2-AS1	4	0.992138
retinitis pigmentosa	TEX41	5	0.988603
retinitis pigmentosa	MEG3	6	0.986112
retinitis pigmentosa	RAD51-AS1	7	0.980326
retinitis pigmentosa	PARTICL	8	0.964125
retinitis pigmentosa	LINC00575	9	0.951186
retinitis pigmentosa	HOTTIP	10	0.946585
retinitis pigmentosa	XIST	11	0.941109
retinitis pigmentosa	DIO3OS	12	0.939063
retinitis pigmentosa	FALEC	13	0.936775
retinitis pigmentosa	PTCSC2	14	0.930116
retinitis pigmentosa	LINC00974	15	0.927599
intellectual disability	TP53TG1	1	0.999371
intellectual disability	ESRG	2	0.998928
intellectual disability	HAND2-AS1	3	0.998305
intellectual disability	ERICH1-AS1	4	0.989181
intellectual disability	LINC01235	5	0.981379
intellectual disability	LINC00315	6	0.979201
intellectual disability	CDR1-AS	7	0.972041
intellectual disability	BCYRN1	8	0.971886
intellectual disability	FBXW7-AS1	9	0.945344
intellectual disability	BLACAT1	10	0.93749
intellectual disability	LINCMD1	11	0.906558
intellectual disability	LINC00654	12	0.869696
intellectual disability	MIAT	13	0.85433
intellectual disability	LRRC3DN	14	0.834066
intellectual disability	TTTY15	15	0.797927
pre-eclampsia	LINC00163	1	0.99847
pre-eclampsia	CASC8	2	0.996929
pre-eclampsia	LINC00271	3	0.990739
pre-eclampsia	TINCR	4	0.988665
pre-eclampsia	CRNDE	5	0.988292
pre-eclampsia	PTCSC3	6	0.981403
pre-eclampsia	DANCR	7	0.976518
pre-eclampsia	NRON	8	0.967354
pre-eclampsia	CBR3-AS1	9	0.96108
pre-eclampsia	WT1-AS	10	0.949751
pre-eclampsia	NALT1	11	0.940648
pre-eclampsia	MEG3	12	0.92174
pre-eclampsia	LINC00602	13	0.918511
pre-eclampsia	SAMMSON	14	0.915842
pre-eclampsia	LINC00467	15	0.903766
Alzheimer's disease	PTCSC3	1	0.987084
Alzheimer's disease	GAS5	2	0.973159
Alzheimer's disease	SCHLAP1	3	0.959668
Alzheimer's disease	CAHM	4	0.937729
Alzheimer's disease	FMR1-AS1	5	0.936947
Alzheimer's disease	CCDC26	6	0.93152
Alzheimer's disease	PSORS1C3	7	0.924562
Alzheimer's disease	HCG9	8	0.90212
Alzheimer's disease	LINC01024	9	0.800328
Alzheimer's disease	KIRREL3-AS3	10	0.800043
Alzheimer's disease	MIR194-2HG	11	0.780216
Alzheimer's disease	MIR100HG	12	0.729988
Alzheimer's disease	LMCD1-AS1	13	0.729652
Alzheimer's disease	LINC00473	14	0.67749
Alzheimer's disease	SNHG12	15	0.657093
open-angle glaucoma	HCG9	1	0.997893
open-angle glaucoma	LRRC3DN	2	0.995224
open-angle glaucoma	CCDC26	3	0.990379
open-angle glaucoma	FAM83H-AS1	4	0.984886
open-angle glaucoma	HAND2-AS1	5	0.983745
open-angle glaucoma	MALAT1	6	0.970602
open-angle glaucoma	GATA3-AS1	7	0.929628
open-angle glaucoma	ZNF667-AS1	8	0.913657
open-angle glaucoma	GNAS-AS1	9	0.911602
open-angle glaucoma	PEG3-AS1	10	0.881047
open-angle glaucoma	MIF-AS1	11	0.879001
open-angle glaucoma	DISC1FP1	12	0.873015
open-angle glaucoma	LUCAT1	13	0.864388
open-angle glaucoma	LINC01628	14	0.859877
open-angle glaucoma	NPTN-IT1	15	0.835649
primary open angle glaucoma	PCAT4	1	0.992217
primary open angle glaucoma	GACAT2	2	0.954774
primary open angle glaucoma	SAMMSON	3	0.937703
primary open angle glaucoma	LINC01628	4	0.917765
primary open angle glaucoma	PEG3-AS1	5	0.886143
primary open angle glaucoma	IL12A-AS1	6	0.852785
primary open angle glaucoma	TARID	7	0.812775
primary open angle glaucoma	CASC15	8	0.809071
primary open angle glaucoma	GATA3-AS1	9	0.801942
primary open angle glaucoma	GAS5	10	0.792441
primary open angle glaucoma	LINC00961	11	0.731739
primary open angle glaucoma	LINC01531	12	0.725579
primary open angle glaucoma	HCG27	13	0.715727
primary open angle glaucoma	SNHG12	14	0.689194
primary open angle glaucoma	LINC00479	15	0.62943
kidney failure	HOTTIP	1	0.99588
kidney failure	TEX41	2	0.986563
kidney failure	SAMMSON	3	0.982202
kidney failure	BLACAT1	4	0.97698
kidney failure	FAM30A	5	0.964817
kidney failure	TARID	6	0.960122
kidney failure	DBH-AS1	7	0.945815
kidney failure	LINC00312	8	0.94434
kidney failure	GNAS-AS1	9	0.914849
kidney failure	DAOA-AS1	10	0.911877
kidney failure	LINC01531	11	0.909477
kidney failure	MIAT	12	0.876435
kidney failure	HAR1A	13	0.845924
kidney failure	PSORS1C3	14	0.821254
kidney failure	LINC00336	15	0.818014
hypertension	IL10RB-AS1	1	0.995935
hypertension	NALT1	2	0.994325
hypertension	MIR194-2HG	3	0.988746
hypertension	MEG8	4	0.983573
hypertension	TP73-AS1	5	0.972461
hypertension	HULC	6	0.969623
hypertension	NBAT1	7	0.936805
hypertension	NPTN-IT1	8	0.924116
hypertension	ESRG	9	0.892118
hypertension	HAS2-AS1	10	0.857361
hypertension	NCRUPAR	11	0.800975
hypertension	DLEU2	12	0.791735
hypertension	CDKN2B-AS1	13	0.780369
hypertension	ADORA2A-AS1	14	0.777948
hypertension	PTCSC3	15	0.735053
tooth disease	FBXW7-AS1	1	0.999973
tooth disease	LUCAT1	2	0.995444
tooth disease	GHRLOS	3	0.988852
tooth disease	HCG4	4	0.983573
tooth disease	TTTY4	5	0.98259
tooth disease	HCP5	6	0.979855
tooth disease	CBR3-AS1	7	0.968175
tooth disease	NCRUPAR	8	0.930522
tooth disease	CCDC26	9	0.905635
tooth disease	BANCR	10	0.9049
tooth disease	TP73-AS1	11	0.898214
tooth disease	MEG3	12	0.886495
tooth disease	LINC00315	13	0.859349
tooth disease	GHET1	14	0.852999
tooth disease	CASC15	15	0.798368
intracranial aneurysm	PRNCR1	1	0.993804
intracranial aneurysm	BCYRN1	2	0.991206
intracranial aneurysm	HOXA11-AS	3	0.989088
intracranial aneurysm	MINCR	4	0.972044
intracranial aneurysm	COPG2IT1	5	0.969385
intracranial aneurysm	ABALON	6	0.942134
intracranial aneurysm	KIRREL3-AS3	7	0.91941
intracranial aneurysm	LINC01235	8	0.916705
intracranial aneurysm	LOXL1-AS1	9	0.901631
intracranial aneurysm	SCHLAP1	10	0.889083
intracranial aneurysm	CDKN2A-AS1	11	0.870986
intracranial aneurysm	LINC00974	12	0.775218
intracranial aneurysm	MCHR2-AS1	13	0.745525
intracranial aneurysm	PVT1	14	0.715709
intracranial aneurysm	LINC00922	15	0.694627
nephritis	IGF2-AS	1	0.998475
nephritis	PCAT4	2	0.896786
nephritis	ZEB1-AS1	3	0.88115
nephritis	CDR1-AS	4	0.859444
nephritis	DSCR10	5	0.844475
nephritis	LOXL1-AS1	6	0.836024
nephritis	NPSR1-AS1	7	0.834892
nephritis	HOTAIR	8	0.83402
nephritis	TSIX	9	0.804669
nephritis	PRNCR1	10	0.767838
nephritis	DAOA-AS1	11	0.723988
nephritis	ERICH1-AS1	12	0.68633
nephritis	CECR7	13	0.657821
nephritis	DBET	14	0.641507
nephritis	LINC00583	15	0.618405
membranous glomerulonephritis	SNHG1	1	0.999613
membranous glomerulonephritis	KCTD21-AS1	2	0.99843
membranous glomerulonephritis	CBR3-AS1	3	0.994356
membranous glomerulonephritis	PCAT1	4	0.993512
membranous glomerulonephritis	LINC00312	5	0.992935
membranous glomerulonephritis	SNHG12	6	0.976893
membranous glomerulonephritis	CADM3-AS1	7	0.974076
membranous glomerulonephritis	LINC00663	8	0.948282
membranous glomerulonephritis	PICSAR	9	0.939353
membranous glomerulonephritis	TEX41	10	0.937889
membranous glomerulonephritis	MCHR2-AS1	11	0.901021
membranous glomerulonephritis	PCAT4	12	0.874837
membranous glomerulonephritis	TP53TG1	13	0.874807
membranous glomerulonephritis	ADORA2A-AS1	14	0.871101
membranous glomerulonephritis	TUSC8	15	0.867122
ovarian disease	CCAT1	1	0.987212
ovarian disease	UCA1	2	0.985274
ovarian disease	DISC1FP1	3	0.975191
ovarian disease	PCAT5	4	0.962841
ovarian disease	DLEU2	5	0.947701
ovarian disease	CECR7	6	0.878621
ovarian disease	LOXL1-AS1	7	0.874866
ovarian disease	CCDC26	8	0.851129
ovarian disease	LINC00654	9	0.83429
ovarian disease	TARID	10	0.704559
ovarian disease	XACT	11	0.679339
ovarian disease	MIR124-2HG	12	0.658157
ovarian disease	PANDAR	13	0.634735
ovarian disease	HCCAT5	14	0.621715
ovarian disease	SNHG11	15	0.594678
urinary bladder cancer	LINC01602	1	0.984644
urinary bladder cancer	LINC00315	2	0.974784
urinary bladder cancer	LINC01387	3	0.973557
urinary bladder cancer	TP53TG1	4	0.966839
urinary bladder cancer	PCGEM1	5	0.958613
urinary bladder cancer	KCNQ1OT1	6	0.954366
urinary bladder cancer	DISC2	7	0.940708
urinary bladder cancer	PWRN1	8	0.906307
urinary bladder cancer	CASC2	9	0.862121
urinary bladder cancer	MIR155HG	10	0.816554
urinary bladder cancer	RMST	11	0.800315
urinary bladder cancer	FAM30A	12	0.786653
urinary bladder cancer	HELLPAR	13	0.754519
urinary bladder cancer	PTCSC3	14	0.711123
urinary bladder cancer	NPTN-IT1	15	0.682864
esophageal carcinoma	LSINCT5	1	0.994462
esophageal carcinoma	LINC00261	2	0.988554
esophageal carcinoma	NBR2	3	0.98728
esophageal carcinoma	NORAD	4	0.963987
esophageal carcinoma	JAZF1-AS1	5	0.96231
esophageal carcinoma	LINC00511	6	0.961832
esophageal carcinoma	IGF2-AS	7	0.929843
esophageal carcinoma	SCHLAP1	8	0.924385
esophageal carcinoma	GSTT1-AS1	9	0.912376
esophageal carcinoma	HCG27	10	0.87882
esophageal carcinoma	MESTIT1	11	0.87566
esophageal carcinoma	TARID	12	0.87225
esophageal carcinoma	RMST	13	0.832059
esophageal carcinoma	XACT	14	0.783081
esophageal carcinoma	GABPB1-AS1	15	0.770077
sarcoma	LINC01602	1	0.999775
sarcoma	MIR7-3HG	2	0.984521
sarcoma	MIR503HG	3	0.965966
sarcoma	HPN-AS1	4	0.949633
sarcoma	LINCMD1	5	0.916953
sarcoma	MIR137HG	6	0.891899
sarcoma	LINC00312	7	0.85786
sarcoma	JAZF1-AS1	8	0.84701
sarcoma	HULC	9	0.842872
sarcoma	HCP5	10	0.808951
sarcoma	PCAT1	11	0.801814
sarcoma	OLMALINC	12	0.760913
sarcoma	LINC00963	13	0.75533
sarcoma	LINC00273	14	0.746241
sarcoma	CADM3-AS1	15	0.728934
heart disease	LINC01588	1	0.999309
heart disease	GHET1	2	0.995906
heart disease	HCG9	3	0.991774
heart disease	LINC00032	4	0.989243
heart disease	WT1-AS	5	0.981717
heart disease	LINC01602	6	0.973214
heart disease	ADORA2A-AS1	7	0.953635
heart disease	MIR194-2HG	8	0.935014
heart disease	MIR7-3HG	9	0.927994
heart disease	TEX41	10	0.927741
heart disease	SPRY4-IT1	11	0.869732
heart disease	GNAS-AS1	12	0.861838
heart disease	CASC2	13	0.852078
heart disease	LINC00273	14	0.744573
heart disease	LINC01387	15	0.736622
endometriosis of ovary	MYCNOS	1	0.992313
endometriosis of ovary	PWAR4	2	0.987623
endometriosis of ovary	LINC00312	3	0.972091
endometriosis of ovary	C5orf66-AS1	4	0.971194
endometriosis of ovary	MIR181A1HG	5	0.945592
endometriosis of ovary	LINC00293	6	0.899104
endometriosis of ovary	LINC00856	7	0.867063
endometriosis of ovary	GNAS-AS1	8	0.866182
endometriosis of ovary	LUCAT1	9	0.86531
endometriosis of ovary	PEG3-AS1	10	0.802586
endometriosis of ovary	LSINCT5	11	0.77616
endometriosis of ovary	SPRY4-IT1	12	0.751442
endometriosis of ovary	LINC00319	13	0.746103
endometriosis of ovary	EPB41L4A-AS1	14	0.737097
endometriosis of ovary	TUG1	15	0.702372
osteoporosis	RAD51-AS1	1	0.99965
osteoporosis	LINC01531	2	0.997475
osteoporosis	DIO3OS	3	0.997206
osteoporosis	XIST	4	0.991879
osteoporosis	NORAD	5	0.988311
osteoporosis	LUCAT1	6	0.986275
osteoporosis	LINC01602	7	0.980525
osteoporosis	LINC00942	8	0.977431
osteoporosis	PICSAR	9	0.972546
osteoporosis	HELLPAR	10	0.966187
osteoporosis	CECR7	11	0.964493
osteoporosis	MIR155HG	12	0.959025
osteoporosis	CCAT1	13	0.948635
osteoporosis	LINC01098	14	0.945327
osteoporosis	GNAS-AS1	15	0.938433
polycystic ovary syndrome	MIR155HG	1	0.998621
polycystic ovary syndrome	GHRLOS	2	0.997248
polycystic ovary syndrome	PCA3	3	0.989622
polycystic ovary syndrome	CDKN2A-AS1	4	0.967615
polycystic ovary syndrome	LINC00293	5	0.964396
polycystic ovary syndrome	MCHR2-AS1	6	0.964067
polycystic ovary syndrome	GSTT1-AS1	7	0.962546
polycystic ovary syndrome	SNHG12	8	0.932297
polycystic ovary syndrome	DISC2	9	0.910732
polycystic ovary syndrome	MHRT	10	0.907713
polycystic ovary syndrome	LINC00961	11	0.901524
polycystic ovary syndrome	LINC00474	12	0.883739
polycystic ovary syndrome	PANDAR	13	0.830947
polycystic ovary syndrome	LINC00583	14	0.786504
polycystic ovary syndrome	LINC00472	15	0.758246
heart cancer	LINC00629	1	0.99825
heart cancer	LUCAT1	2	0.997226
heart cancer	FALEC	3	0.989956
heart cancer	HNF1A-AS1	4	0.941903
heart cancer	LINC01556	5	0.919716
heart cancer	MCHR2-AS1	6	0.902761
heart cancer	SPRY4-IT1	7	0.897047
heart cancer	DSCR9	8	0.8768
heart cancer	CASC15	9	0.870416
heart cancer	COPG2IT1	10	0.867675
heart cancer	LINCMD1	11	0.83075
heart cancer	TSIX	12	0.819032
heart cancer	HAR1A	13	0.796754
heart cancer	CDKN2A-AS1	14	0.784362
heart cancer	PEG3-AS1	15	0.776622
neonatal diabetes mellitus	NALT1	1	0.979999
neonatal diabetes mellitus	PARD6G-AS1	2	0.979455
neonatal diabetes mellitus	MESTIT1	3	0.970765
neonatal diabetes mellitus	PARTICL	4	0.963377
neonatal diabetes mellitus	LINC00467	5	0.956656
neonatal diabetes mellitus	HOXA11-AS	6	0.922289
neonatal diabetes mellitus	TTTY15	7	0.89315
neonatal diabetes mellitus	HCG27	8	0.871429
neonatal diabetes mellitus	MHRT	9	0.819833
neonatal diabetes mellitus	LINC00472	10	0.815057
neonatal diabetes mellitus	CBR3-AS1	11	0.797895
neonatal diabetes mellitus	DSCR9	12	0.781733
neonatal diabetes mellitus	HCG4	13	0.767791
neonatal diabetes mellitus	LINC01602	14	0.745354
neonatal diabetes mellitus	ZEB1-AS1	15	0.719164
Duchenne muscular dystrophy	KIRREL3-AS3	1	0.999117
Duchenne muscular dystrophy	MESTIT1	2	0.998196
Duchenne muscular dystrophy	MCHR2-AS1	3	0.997502
Duchenne muscular dystrophy	PWAR4	4	0.98379
Duchenne muscular dystrophy	FALEC	5	0.9709
Duchenne muscular dystrophy	HYMAI	6	0.967106
Duchenne muscular dystrophy	FAM30A	7	0.966904
Duchenne muscular dystrophy	LINC00856	8	0.963647
Duchenne muscular dystrophy	LINC01387	9	0.951844
Duchenne muscular dystrophy	TP53COR1	10	0.922367
Duchenne muscular dystrophy	NPTN-IT1	11	0.917285
Duchenne muscular dystrophy	CECR7	12	0.761491
Duchenne muscular dystrophy	TARID	13	0.745487
Duchenne muscular dystrophy	IL12A-AS1	14	0.708698
Duchenne muscular dystrophy	MIR194-2HG	15	0.675783
myopia	SOX2-OT	1	0.989396
myopia	SNHG12	2	0.987326
myopia	CECR7	3	0.909717
myopia	LINC01081	4	0.902984
myopia	LINC00974	5	0.899035
myopia	LINC01588	6	0.858839
myopia	XIST	7	0.812767
myopia	GHET1	8	0.812317
myopia	FENDRR	9	0.805909
myopia	LINC00261	10	0.782135
myopia	DANCR	11	0.777107
myopia	ZEB1-AS1	12	0.773885
myopia	PICSAR	13	0.760164
myopia	TUSC8	14	0.743038
myopia	DBET	15	0.728977
peripheral nervous system neoplasm	DAOA-AS1	1	0.99987
peripheral nervous system neoplasm	KCTD21-AS1	2	0.985844
peripheral nervous system neoplasm	LINC01098	3	0.977541
peripheral nervous system neoplasm	NFIA-AS1	4	0.972057
peripheral nervous system neoplasm	TDRG1	5	0.97177
peripheral nervous system neoplasm	GATA3-AS1	6	0.958433
peripheral nervous system neoplasm	LINC01587	7	0.948458
peripheral nervous system neoplasm	NPTN-IT1	8	0.935832
peripheral nervous system neoplasm	HOTAIRM1	9	0.933285
peripheral nervous system neoplasm	LINC01081	10	0.880283
peripheral nervous system neoplasm	ZNF667-AS1	11	0.867544
peripheral nervous system neoplasm	CADM3-AS1	12	0.849984
peripheral nervous system neoplasm	CARMN	13	0.821492
peripheral nervous system neoplasm	LINC-ROR	14	0.751969
peripheral nervous system neoplasm	LINC01588	15	0.723228
head and neck cancer	CASC2	1	0.999436
head and neck cancer	PRINS	2	0.996692
head and neck cancer	IGF2-AS	3	0.994461
head and neck cancer	FALEC	4	0.989616
head and neck cancer	NFIA-AS1	5	0.988483
head and neck cancer	DIO3OS	6	0.982634
head and neck cancer	MESTIT1	7	0.975174
head and neck cancer	TUG1	8	0.956771
head and neck cancer	KIRREL3-AS3	9	0.938214
head and neck cancer	FENDRR	10	0.862201
head and neck cancer	MIR22HG	11	0.861829
head and neck cancer	LINC00963	12	0.85492
head and neck cancer	MIR155HG	13	0.84917
head and neck cancer	CCAT2	14	0.787777
head and neck cancer	ABALON	15	0.785424
Prader-Willi syndrome	GNG12-AS1	1	0.99916
Prader-Willi syndrome	LINC00336	2	0.997475
Prader-Willi syndrome	NBAT1	3	0.987995
Prader-Willi syndrome	CAHM	4	0.973712
Prader-Willi syndrome	TTTY15	5	0.92669
Prader-Willi syndrome	FMR1-AS1	6	0.908132
Prader-Willi syndrome	HAS2-AS1	7	0.88951
Prader-Willi syndrome	ABALON	8	0.877697
Prader-Willi syndrome	IL12A-AS1	9	0.877048
Prader-Willi syndrome	MIR124-2HG	10	0.87474
Prader-Willi syndrome	MESTIT1	11	0.868609
Prader-Willi syndrome	LINC00942	12	0.817757
Prader-Willi syndrome	HOTAIRM1	13	0.810929
Prader-Willi syndrome	HELLPAR	14	0.7449
Prader-Willi syndrome	KCNQ1OT1	15	0.739587
female reproductive organ cancer	SNHG1	1	0.999551
female reproductive organ cancer	MIR137HG	2	0.989065
female reproductive organ cancer	NORAD	3	0.982126
female reproductive organ cancer	TP53COR1	4	0.972564
female reproductive organ cancer	LINC00315	5	0.930432
female reproductive organ cancer	MCHR2-AS1	6	0.908532
female reproductive organ cancer	OIP5-AS1	7	0.897397
female reproductive organ cancer	DIO3OS	8	0.869229
female reproductive organ cancer	JAZF1-AS1	9	0.846988
female reproductive organ cancer	TUG1	10	0.832294
female reproductive organ cancer	EPB41L4A-AS1	11	0.822103
female reproductive organ cancer	HAR1A	12	0.814452
female reproductive organ cancer	TRERNA1	13	0.800022
female reproductive organ cancer	C5orf66-AS1	14	0.799409
female reproductive organ cancer	LINC00675	15	0.798199
allergic hypersensitivity disease	LINC00942	1	0.999821
allergic hypersensitivity disease	FMR1-AS1	2	0.987775
allergic hypersensitivity disease	HOTTIP	3	0.984469
allergic hypersensitivity disease	GAS5	4	0.978159
allergic hypersensitivity disease	PCAT4	5	0.977279
allergic hypersensitivity disease	THRIL	6	0.976129
allergic hypersensitivity disease	LINC-ROR	7	0.896335
allergic hypersensitivity disease	NBAT1	8	0.860556
allergic hypersensitivity disease	KCNQ1OT1	9	0.790128
allergic hypersensitivity disease	DBET	10	0.742677
allergic hypersensitivity disease	PICSAR	11	0.734819
allergic hypersensitivity disease	DISC1FP1	12	0.681711
allergic hypersensitivity disease	LSINCT5	13	0.665969
allergic hypersensitivity disease	LINC-PINT	14	0.665722
allergic hypersensitivity disease	SCHLAP1	15	0.645425
neutropenia	COPG2IT1	1	0.996514
neutropenia	LINC00299	2	0.989651
neutropenia	HYMAI	3	0.979948
neutropenia	PRINS	4	0.971673
neutropenia	NUP50-AS1	5	0.946568
neutropenia	CASC2	6	0.939811
neutropenia	MCHR2-AS1	7	0.895175
neutropenia	EPB41L4A-AS1	8	0.892439
neutropenia	KCNQ1OT1	9	0.886167
neutropenia	SNHG1	10	0.79095
neutropenia	NPSR1-AS1	11	0.768705
neutropenia	DSCR9	12	0.734114
neutropenia	NCAM1-AS1	13	0.724275
neutropenia	CARMN	14	0.681341
neutropenia	UCA1	15	0.640759
paranoid schizophrenia	THRIL	1	0.992795
paranoid schizophrenia	PCA3	2	0.984426
paranoid schizophrenia	HELLPAR	3	0.980808
paranoid schizophrenia	XACT	4	0.979589
paranoid schizophrenia	TARID	5	0.97069
paranoid schizophrenia	LINC00336	6	0.921421
paranoid schizophrenia	PWAR5	7	0.913924
paranoid schizophrenia	LMCD1-AS1	8	0.895645
paranoid schizophrenia	PVT1	9	0.885802
paranoid schizophrenia	GPR1-AS	10	0.882758
paranoid schizophrenia	GHRLOS	11	0.859159
paranoid schizophrenia	PISRT1	12	0.852704
paranoid schizophrenia	NCRUPAR	13	0.817
paranoid schizophrenia	CASC8	14	0.715088
paranoid schizophrenia	MIR100HG	15	0.707683
atypical depressive disorder	AFAP1-AS1	1	0.998334
atypical depressive disorder	EGOT	2	0.985407
atypical depressive disorder	CCDC26	3	0.980074
atypical depressive disorder	LINC01426	4	0.979683
atypical depressive disorder	GNAS-AS1	5	0.973919
atypical depressive disorder	TDRG1	6	0.967688
atypical depressive disorder	PSMB8-AS1	7	0.962638
atypical depressive disorder	LINC00271	8	0.959257
atypical depressive disorder	HELLPAR	9	0.946922
atypical depressive disorder	IFNG-AS1	10	0.922643
atypical depressive disorder	MIR99AHG	11	0.912723
atypical depressive disorder	MEG8	12	0.900424
atypical depressive disorder	FAM30A	13	0.882632
atypical depressive disorder	AGAP2-AS1	14	0.865411
atypical depressive disorder	LINC00922	15	0.85847
male infertility	SAMMSON	1	0.993145
male infertility	PCAT1	2	0.990664
male infertility	DAOA-AS1	3	0.980175
male infertility	IFNG-AS1	4	0.973146
male infertility	KCTD21-AS1	5	0.954023
male infertility	GPR1-AS	6	0.93342
male infertility	DLEU2	7	0.918599
male infertility	LINC00963	8	0.900862
male infertility	CTBP1-AS	9	0.889777
male infertility	ERICH1-AS1	10	0.881126
male infertility	XIST	11	0.848888
male infertility	CECR7	12	0.819078
male infertility	LINC01133	13	0.808865
male infertility	LINC01556	14	0.767452
male infertility	PARD6G-AS1	15	0.75633
malaria	PVT1	1	0.994636
malaria	DLEU2	2	0.980185
malaria	LINC00472	3	0.977957
malaria	LINC-PINT	4	0.977844
malaria	RAD51-AS1	5	0.974654
malaria	HOTAIR	6	0.965666
malaria	VLDLR-AS1	7	0.96507
malaria	MIAT	8	0.955522
malaria	LINC-ROR	9	0.936804
malaria	NCAM1-AS1	10	0.913557
malaria	PCAT5	11	0.896726
malaria	OLMALINC	12	0.891641
malaria	CASC8	13	0.829224
malaria	LINC01588	14	0.802806
malaria	LINC00575	15	0.795523
leukemia	ATE1-AS1	1	0.997896
leukemia	CADM3-AS1	2	0.99776
leukemia	MINCR	3	0.974154
leukemia	LINC01235	4	0.960241
leukemia	AFAP1-AS1	5	0.958212
leukemia	DIO3OS	6	0.927173
leukemia	SOX2-OT	7	0.899773
leukemia	TTTY2	8	0.858928
leukemia	GNAS-AS1	9	0.840966
leukemia	HCCAT5	10	0.838049
leukemia	LINC01080	11	0.825058
leukemia	LINC00261	12	0.821426
leukemia	ZFAS1	13	0.774757
leukemia	TUSC7	14	0.76225
leukemia	CTBP1-AS	15	0.727801
acute leukemia	VLDLR-AS1	1	0.992701
acute leukemia	CTBP1-AS	2	0.982973
acute leukemia	LINC00261	3	0.981357
acute leukemia	NORAD	4	0.979854
acute leukemia	PARTICL	5	0.977782
acute leukemia	CDR1-AS	6	0.966158
acute leukemia	ADORA2A-AS1	7	0.954892
acute leukemia	PCA3	8	0.942754
acute leukemia	THRIL	9	0.934743
acute leukemia	LINC00575	10	0.903338
acute leukemia	BLACAT1	11	0.902538
acute leukemia	LINC01628	12	0.820238
acute leukemia	LINC01588	13	0.806794
acute leukemia	MIR22HG	14	0.80191
acute leukemia	IL12A-AS1	15	0.785144
Huntington's disease	EGOT	1	0.984377
Huntington's disease	NCAM1-AS1	2	0.965206
Huntington's disease	LINC00974	3	0.940022
Huntington's disease	HAND2-AS1	4	0.931985
Huntington's disease	NRON	5	0.931843
Huntington's disease	MIR7-3HG	6	0.925424
Huntington's disease	CCAT2	7	0.911744
Huntington's disease	PICSAR	8	0.90297
Huntington's disease	AFAP1-AS1	9	0.84734
Huntington's disease	HCCAT5	10	0.843213
Huntington's disease	HCG4	11	0.817722
Huntington's disease	LINC00602	12	0.77647
Huntington's disease	PWAR5	13	0.751236
Huntington's disease	BCAR4	14	0.735749
Huntington's disease	MIF-AS1	15	0.706559
cardiovascular system disease	LUCAT1	1	0.996789
cardiovascular system disease	CECR7	2	0.987248
cardiovascular system disease	PCGEM1	3	0.982563
cardiovascular system disease	NORAD	4	0.970245
cardiovascular system disease	PCAT5	5	0.964186
cardiovascular system disease	LINC00856	6	0.910539
cardiovascular system disease	CCDC26	7	0.908765
cardiovascular system disease	PWAR5	8	0.869128
cardiovascular system disease	HYMAI	9	0.84673
cardiovascular system disease	KIRREL3-AS3	10	0.829391
cardiovascular system disease	PTCSC3	11	0.823133
cardiovascular system disease	TP53TG1	12	0.806591
cardiovascular system disease	MIR503HG	13	0.786653
cardiovascular system disease	CADM3-AS1	14	0.713176
cardiovascular system disease	C1QTNF9B-AS1	15	0.5639
neurodegenerative disease	HPN-AS1	1	0.980022
neurodegenerative disease	MIR4435-2HG	2	0.973757
neurodegenerative disease	CCAT2	3	0.949063
neurodegenerative disease	LINC00663	4	0.942454
neurodegenerative disease	NPTN-IT1	5	0.94136
neurodegenerative disease	LINC01602	6	0.941325
neurodegenerative disease	LINC-ROR	7	0.917737
neurodegenerative disease	HELLPAR	8	0.828893
neurodegenerative disease	DIO3OS	9	0.814617
neurodegenerative disease	PARTICL	10	0.774103
neurodegenerative disease	APTR	11	0.772742
neurodegenerative disease	LMCD1-AS1	12	0.68323
neurodegenerative disease	NALT1	13	0.660822
neurodegenerative disease	OIP5-AS1	14	0.65102
neurodegenerative disease	FALEC	15	0.632049
agranulocytosis	MIF-AS1	1	0.997783
agranulocytosis	CDKN2A-AS1	2	0.990957
agranulocytosis	DAOA-AS1	3	0.986558
agranulocytosis	TUSC7	4	0.941791
agranulocytosis	GNAS-AS1	5	0.933134
agranulocytosis	LINC01426	6	0.914789
agranulocytosis	MIR137HG	7	0.907996
agranulocytosis	HAND2-AS1	8	0.899101
agranulocytosis	PANDAR	9	0.889989
agranulocytosis	LUCAT1	10	0.889895
agranulocytosis	RAD51-AS1	11	0.864166
agranulocytosis	CRNDE	12	0.861476
agranulocytosis	LINC00856	13	0.79163
agranulocytosis	LINC01080	14	0.782369
agranulocytosis	SPRY4-IT1	15	0.764865
dementia	LINC01184	1	0.999482
dementia	SOX2-OT	2	0.995344
dementia	LRRC3DN	3	0.991308
dementia	MIR124-2HG	4	0.988897
dementia	LMCD1-AS1	5	0.987048
dementia	LINC01531	6	0.979345
dementia	MIF-AS1	7	0.976598
dementia	LINC00575	8	0.962214
dementia	LINC00942	9	0.898916
dementia	IL12A-AS1	10	0.888978
dementia	HAS2-AS1	11	0.879209
dementia	TTTY4	12	0.797928
dementia	HELLPAR	13	0.791981
dementia	CCAT2	14	0.772209
dementia	TEX41	15	0.746401
intracranial arterial disease	HAS2-AS1	1	0.999443
intracranial arterial disease	LINC00261	2	0.998013
intracranial arterial disease	CASC16	3	0.992635
intracranial arterial disease	TARID	4	0.991352
intracranial arterial disease	XIST	5	0.96736
intracranial arterial disease	NPSR1-AS1	6	0.958612
intracranial arterial disease	LINC00583	7	0.866419
intracranial arterial disease	NPTN-IT1	8	0.854464
intracranial arterial disease	LINC00575	9	0.850652
intracranial arterial disease	NBR2	10	0.823724
intracranial arterial disease	HCG4	11	0.820187
intracranial arterial disease	MIR17HG	12	0.817021
intracranial arterial disease	ATE1-AS1	13	0.748138
intracranial arterial disease	MIR194-2HG	14	0.664762
intracranial arterial disease	MYCNOS	15	0.659681
brain cancer	LINC00273	1	0.999962
brain cancer	LINC-PINT	2	0.999497
brain cancer	MIR22HG	3	0.9933
brain cancer	MIR181A1HG	4	0.984237
brain cancer	LINC01235	5	0.982384
brain cancer	CADM3-AS1	6	0.971771
brain cancer	VLDLR-AS1	7	0.924335
brain cancer	LINC00583	8	0.918742
brain cancer	MIR503HG	9	0.869502
brain cancer	LINC00687	10	0.831374
brain cancer	TP73-AS1	11	0.829675
brain cancer	HNF1A-AS1	12	0.827996
brain cancer	MIR155HG	13	0.820297
brain cancer	LINC01628	14	0.814026
brain cancer	LINC01387	15	0.799687
lung cancer	KCNQ1OT1	1	0.998335
lung cancer	HOTTIP	2	0.975426
lung cancer	SPRY4-IT1	3	0.96991
lung cancer	TP73-AS1	4	0.96548
lung cancer	MIAT	5	0.959331
lung cancer	MIR155HG	6	0.933251
lung cancer	LINC00675	7	0.930465
lung cancer	SOX2-OT	8	0.926131
lung cancer	IGF2-AS	9	0.901542
lung cancer	PCAT1	10	0.900076
lung cancer	CASC2	11	0.897351
lung cancer	ESRG	12	0.888304
lung cancer	PCA3	13	0.868449
lung cancer	SNHG12	14	0.791501
lung cancer	TUSC7	15	0.779544
Behcet's disease	GSTT1-AS1	1	0.998426
Behcet's disease	LINC00922	2	0.984967
Behcet's disease	MIR4435-2HG	3	0.977374
Behcet's disease	PRINS	4	0.946245
Behcet's disease	GNAS-AS1	5	0.944103
Behcet's disease	HELLPAR	6	0.905073
Behcet's disease	PARD6G-AS1	7	0.859502
Behcet's disease	TARID	8	0.849635
Behcet's disease	NPSR1-AS1	9	0.827709
Behcet's disease	B3GALT5-AS1	10	0.821907
Behcet's disease	TUSC7	11	0.777251
Behcet's disease	CCAT2	12	0.767474
Behcet's disease	PSMB8-AS1	13	0.728025
Behcet's disease	NCAM1-AS1	14	0.717325
Behcet's disease	TINCR	15	0.677044
hyperinsulinemic hypoglycemia	PCAT5	1	0.971182
hyperinsulinemic hypoglycemia	FALEC	2	0.929464
hyperinsulinemic hypoglycemia	LINC01080	3	0.910328
hyperinsulinemic hypoglycemia	MIR155HG	4	0.892629
hyperinsulinemic hypoglycemia	H19	5	0.865068
hyperinsulinemic hypoglycemia	WT1-AS	6	0.779791
hyperinsulinemic hypoglycemia	LINC00477	7	0.779262
hyperinsulinemic hypoglycemia	LINC00575	8	0.746989
hyperinsulinemic hypoglycemia	PCAT4	9	0.72984
hyperinsulinemic hypoglycemia	JAZF1-AS1	10	0.678432
hyperinsulinemic hypoglycemia	LUCAT1	11	0.656224
hyperinsulinemic hypoglycemia	LINC01024	12	0.628083
hyperinsulinemic hypoglycemia	BLACAT1	13	0.550256
hyperinsulinemic hypoglycemia	B3GALT5-AS1	14	0.506954
hyperinsulinemic hypoglycemia	LINC01133	15	0.458948
Kawasaki disease	GAS5	1	0.999194
Kawasaki disease	MIAT	2	0.99863
Kawasaki disease	TP53COR1	3	0.995
Kawasaki disease	GHET1	4	0.994843
Kawasaki disease	ESRG	5	0.993979
Kawasaki disease	LINCMD1	6	0.990942
Kawasaki disease	NRON	7	0.976715
Kawasaki disease	KCNQ1OT1	8	0.974804
Kawasaki disease	NORAD	9	0.966958
Kawasaki disease	LINC00315	10	0.962719
Kawasaki disease	PSMB8-AS1	11	0.955982
Kawasaki disease	ATE1-AS1	12	0.943555
Kawasaki disease	LINC01587	13	0.853405
Kawasaki disease	LINC01133	14	0.832157
Kawasaki disease	HAS2-AS1	15	0.799648
endometrial cancer	LINC00467	1	0.994229
endometrial cancer	LINC00293	2	0.987612
endometrial cancer	LINC01081	3	0.978693
endometrial cancer	B3GALT5-AS1	4	0.971881
endometrial cancer	HCCAT5	5	0.969497
endometrial cancer	C5orf66-AS1	6	0.951149
endometrial cancer	WT1-AS	7	0.950439
endometrial cancer	ZNF667-AS1	8	0.938427
endometrial cancer	NUP50-AS1	9	0.930135
endometrial cancer	TUG1	10	0.929211
endometrial cancer	MIR137HG	11	0.873757
endometrial cancer	SCHLAP1	12	0.865666
endometrial cancer	TP53TG1	13	0.859993
endometrial cancer	GHET1	14	0.858997
endometrial cancer	MIR503HG	15	0.848294
parasitic infectious disease	CASC8	1	0.99687
parasitic infectious disease	COPG2IT1	2	0.996378
parasitic infectious disease	IL12A-AS1	3	0.995429
parasitic infectious disease	LINC01235	4	0.994583
parasitic infectious disease	FBXW7-AS1	5	0.987807
parasitic infectious disease	LINC00583	6	0.986777
parasitic infectious disease	GHET1	7	0.94771
parasitic infectious disease	GABPB1-AS1	8	0.938689
parasitic infectious disease	NBAT1	9	0.936566
parasitic infectious disease	NUP50-AS1	10	0.86383
parasitic infectious disease	MIR7-3HG	11	0.83491
parasitic infectious disease	MEG3	12	0.817249
parasitic infectious disease	NEAT1	13	0.77726
parasitic infectious disease	CDKN2A-AS1	14	0.737674
parasitic infectious disease	CASC2	15	0.714545
Plasmodium falciparum malaria	CDR1-AS	1	0.999031
Plasmodium falciparum malaria	EPB41L4A-AS1	2	0.998693
Plasmodium falciparum malaria	LINC00654	3	0.995441
Plasmodium falciparum malaria	LINC00479	4	0.988473
Plasmodium falciparum malaria	CRNDE	5	0.983908
Plasmodium falciparum malaria	HCG27	6	0.975532
Plasmodium falciparum malaria	MIR155HG	7	0.963206
Plasmodium falciparum malaria	LINC-ROR	8	0.955262
Plasmodium falciparum malaria	PSMB8-AS1	9	0.949001
Plasmodium falciparum malaria	THRIL	10	0.931975
Plasmodium falciparum malaria	SERTAD4-AS1	11	0.92877
Plasmodium falciparum malaria	HAR1A	12	0.844411
Plasmodium falciparum malaria	EWSAT1	13	0.814308
Plasmodium falciparum malaria	PRINS	14	0.793004
Plasmodium falciparum malaria	LINC00963	15	0.775559
Down syndrome	LINC00477	1	0.999986
Down syndrome	LINC00675	2	0.997359
Down syndrome	CECR7	3	0.996386
Down syndrome	MEG3	4	0.995989
Down syndrome	LINC01587	5	0.994208
Down syndrome	DLEU2	6	0.971515
Down syndrome	BLACAT1	7	0.968897
Down syndrome	HYMAI	8	0.967789
Down syndrome	CAHM	9	0.960756
Down syndrome	CTBP1-AS	10	0.932998
Down syndrome	LRRC3DN	11	0.931499
Down syndrome	PSORS1C3	12	0.880274
Down syndrome	GNAS-AS1	13	0.871086
Down syndrome	CASC8	14	0.867805
Down syndrome	WT1-AS	15	0.850767
endocrine pancreas disease	MEG3	1	0.986881
endocrine pancreas disease	LINC00479	2	0.97183
endocrine pancreas disease	DBET	3	0.959401
endocrine pancreas disease	PRNCR1	4	0.919355
endocrine pancreas disease	LINC00961	5	0.917022
endocrine pancreas disease	NCRUPAR	6	0.913061
endocrine pancreas disease	CCAT2	7	0.893007
endocrine pancreas disease	TRERNA1	8	0.845334
endocrine pancreas disease	XACT	9	0.837235
endocrine pancreas disease	NBAT1	10	0.82555
endocrine pancreas disease	MEG8	11	0.811061
endocrine pancreas disease	DSCR10	12	0.808742
endocrine pancreas disease	GACAT2	13	0.739449
endocrine pancreas disease	MALAT1	14	0.6892
endocrine pancreas disease	LINC00942	15	0.654017
blindness	LINC01098	1	0.997301
blindness	MIR22HG	2	0.993932
blindness	NPTN-IT1	3	0.986034
blindness	KCTD21-AS1	4	0.9853
blindness	LINC00583	5	0.972297
blindness	FENDRR	6	0.949431
blindness	PRNCR1	7	0.915787
blindness	LUCAT1	8	0.910454
blindness	LINC00663	9	0.897474
blindness	MIR155HG	10	0.894655
blindness	LINC00336	11	0.811167
blindness	LINC01081	12	0.808279
blindness	DBH-AS1	13	0.798331
blindness	PWAR4	14	0.786766
blindness	GABPB1-AS1	15	0.77888
Parkinson's disease	GSTT1-AS1	1	0.998551
Parkinson's disease	TEX41	2	0.997985
Parkinson's disease	MHRT	3	0.99714
Parkinson's disease	LINC00856	4	0.994432
Parkinson's disease	IL10RB-AS1	5	0.988995
Parkinson's disease	LINC00477	6	0.985796
Parkinson's disease	CDKN2B-AS1	7	0.985277
Parkinson's disease	LINC01587	8	0.973966
Parkinson's disease	WT1-AS	9	0.963032
Parkinson's disease	DISC2	10	0.95743
Parkinson's disease	CAHM	11	0.905089
Parkinson's disease	NORAD	12	0.859258
Parkinson's disease	LINC00271	13	0.83863
Parkinson's disease	BLACAT1	14	0.794934
Parkinson's disease	MIR7-3HG	15	0.783225
Machado-Joseph disease	LINC01235	1	0.998519
Machado-Joseph disease	MIR99AHG	2	0.985951
Machado-Joseph disease	BCAR4	3	0.977263
Machado-Joseph disease	LINC00467	4	0.96032
Machado-Joseph disease	LINC00474	5	0.955208
Machado-Joseph disease	CYTOR	6	0.942576
Machado-Joseph disease	NPSR1-AS1	7	0.931004
Machado-Joseph disease	LINC-ROR	8	0.881863
Machado-Joseph disease	NUP50-AS1	9	0.866303
Machado-Joseph disease	HCG4	10	0.860359
Machado-Joseph disease	DISC2	11	0.84509
Machado-Joseph disease	AGAP2-AS1	12	0.840379
Machado-Joseph disease	LINC01387	13	0.809184
Machado-Joseph disease	TTTY4	14	0.761529
Machado-Joseph disease	SNHG11	15	0.708946
autosomal dominant cerebellar ataxia	HOTTIP	1	0.996074
autosomal dominant cerebellar ataxia	CTBP1-AS	2	0.995453
autosomal dominant cerebellar ataxia	SOX2-OT	3	0.993784
autosomal dominant cerebellar ataxia	LINC00473	4	0.981462
autosomal dominant cerebellar ataxia	HULC	5	0.970918
autosomal dominant cerebellar ataxia	DLEU2	6	0.965939
autosomal dominant cerebellar ataxia	MIR503HG	7	0.955103
autosomal dominant cerebellar ataxia	SNHG12	8	0.951829
autosomal dominant cerebellar ataxia	DIO3OS	9	0.943035
autosomal dominant cerebellar ataxia	GHET1	10	0.93365
autosomal dominant cerebellar ataxia	GSTT1-AS1	11	0.921866
autosomal dominant cerebellar ataxia	LINC00675	12	0.901282
autosomal dominant cerebellar ataxia	LINC01081	13	0.864982
autosomal dominant cerebellar ataxia	TUSC8	14	0.819547
autosomal dominant cerebellar ataxia	BCAR4	15	0.815871
disease of cellular proliferation	LINC00479	1	0.99727
disease of cellular proliferation	LINC01587	2	0.987732
disease of cellular proliferation	OLMALINC	3	0.960767
disease of cellular proliferation	GSTT1-AS1	4	0.938675
disease of cellular proliferation	DAOA-AS1	5	0.776238
disease of cellular proliferation	NALT1	6	0.648736
disease of cellular proliferation	GABPB1-AS1	7	0.548337
disease of cellular proliferation	IL10RB-AS1	8	0.453375
disease of cellular proliferation	B3GALT5-AS1	9	0.433058
disease of cellular proliferation	CECR7	10	0.303055
disease of cellular proliferation	LINC01080	11	0.299258
disease of cellular proliferation	PWRN1	12	0.259007
disease of cellular proliferation	IL12A-AS1	13	0.238122
disease of cellular proliferation	ABALON	14	0.236892
disease of cellular proliferation	CARMN	15	0.196094
prostatitis	COPG2IT1	1	0.996915
prostatitis	NEAT1	2	0.995293
prostatitis	TSIX	3	0.987446
prostatitis	TDRG1	4	0.984393
prostatitis	ZNF667-AS1	5	0.981038
prostatitis	LINC00602	6	0.960766
prostatitis	CASC8	7	0.960672
prostatitis	PEG3-AS1	8	0.915677
prostatitis	LINC00963	9	0.882084
prostatitis	IL10RB-AS1	10	0.880967
prostatitis	RMST	11	0.876791
prostatitis	LINC01098	12	0.856081
prostatitis	APTR	13	0.842173
prostatitis	MIR100HG	14	0.840305
prostatitis	LINC01602	15	0.820327
Silver-Russell syndrome	ZNF667-AS1	1	0.996472
Silver-Russell syndrome	AFAP1-AS1	2	0.99213
Silver-Russell syndrome	TTTY15	3	0.991869
Silver-Russell syndrome	HCCAT5	4	0.988119
Silver-Russell syndrome	MALAT1	5	0.985309
Silver-Russell syndrome	LINC-ROR	6	0.951112
Silver-Russell syndrome	LRRC3DN	7	0.906047
Silver-Russell syndrome	LINC01098	8	0.888121
Silver-Russell syndrome	PARD6G-AS1	9	0.886416
Silver-Russell syndrome	CECR7	10	0.883432
Silver-Russell syndrome	PSORS1C3	11	0.875552
Silver-Russell syndrome	CADM3-AS1	12	0.831013
Silver-Russell syndrome	GPR1-AS	13	0.809667
Silver-Russell syndrome	RMST	14	0.760426
Silver-Russell syndrome	PCAT4	15	0.727764
major depressive disorder	TP53TG1	1	0.988087
major depressive disorder	GACAT2	2	0.983822
major depressive disorder	ERICH1-AS1	3	0.975597
major depressive disorder	NORAD	4	0.957078
major depressive disorder	CDKN2A-AS1	5	0.955928
major depressive disorder	NEAT1	6	0.90303
major depressive disorder	SNHG11	7	0.875543
major depressive disorder	BCYRN1	8	0.865335
major depressive disorder	LOXL1-AS1	9	0.853808
major depressive disorder	ZNF667-AS1	10	0.831627
major depressive disorder	IL12A-AS1	11	0.821807
major depressive disorder	CASC16	12	0.672732
major depressive disorder	HOTAIRM1	13	0.661791
major depressive disorder	TTTY15	14	0.658988
major depressive disorder	LINC00974	15	0.65382
eye and adnexa disease	CDKN2A-AS1	1	0.998754
eye and adnexa disease	ZNF667-AS1	2	0.988707
eye and adnexa disease	LINC00675	3	0.983767
eye and adnexa disease	DISC1FP1	4	0.982612
eye and adnexa disease	LOXL1-AS1	5	0.98147
eye and adnexa disease	DISC2	6	0.972217
eye and adnexa disease	SAMMSON	7	0.962771
eye and adnexa disease	LINC00312	8	0.929982
eye and adnexa disease	VLDLR-AS1	9	0.928303
eye and adnexa disease	NPSR1-AS1	10	0.906415
eye and adnexa disease	NEAT1	11	0.896628
eye and adnexa disease	JAZF1-AS1	12	0.893029
eye and adnexa disease	LSINCT5	13	0.886837
eye and adnexa disease	LINC00654	14	0.886091
eye and adnexa disease	LUCAT1	15	0.875927
reproductive system disease	JAZF1-AS1	1	0.998003
reproductive system disease	LMCD1-AS1	2	0.99428
reproductive system disease	HOTAIR	3	0.960599
reproductive system disease	PWAR4	4	0.960431
reproductive system disease	LINC01024	5	0.90111
reproductive system disease	EPB41L4A-AS1	6	0.874166
reproductive system disease	GNG12-AS1	7	0.869408
reproductive system disease	LINC00602	8	0.835836
reproductive system disease	SOX2-OT	9	0.828054
reproductive system disease	FBXW7-AS1	10	0.822418
reproductive system disease	EWSAT1	11	0.821583
reproductive system disease	LINC01098	12	0.800874
reproductive system disease	LINC00654	13	0.788601
reproductive system disease	BCYRN1	14	0.770749
reproductive system disease	TP73-AS1	15	0.750974
disease of mental health	GPR1-AS	1	0.999337
disease of mental health	GSTT1-AS1	2	0.990151
disease of mental health	PRINS	3	0.988972
disease of mental health	FALEC	4	0.986394
disease of mental health	CBR3-AS1	5	0.986306
disease of mental health	PANDAR	6	0.978564
disease of mental health	LRRC3DN	7	0.974053
disease of mental health	PARTICL	8	0.963477
disease of mental health	LINC01588	9	0.96047
disease of mental health	H19	10	0.959057
disease of mental health	TSIX	11	0.947171
disease of mental health	TUSC8	12	0.933426
disease of mental health	LINC00273	13	0.911468
disease of mental health	C1QTNF9B-AS1	14	0.890448
disease of mental health	PCAT1	15	0.882741
mixed cell type cancer	LINC00336	1	0.999911
mixed cell type cancer	FENDRR	2	0.999488
mixed cell type cancer	TARID	3	0.990211
mixed cell type cancer	LINC00479	4	0.983408
[truncated: 4,076 more rows]
